# Supplementary material for: Mapping co-ancestry connections between the genome of a Medieval individual and modern Europeans
Source: Sci Rep. 2020 Apr 22;10:6843. doi: 10.1038/s41598-020-64007-2 (PMC7176696; doi:10.1038/s41598-020-64007-2)
Supplement: Supplementary file 2 — Supplementary Table S2 [file 41598_2020_64007_MOESM2_ESM.xlsx]

## Sheet: Sheet3
Ind1	Strand1	Pop1	Ind2	Strand2	Pop2	CHR	Start	End	Score	Length
HGDP00807	2	Orcadian	HGDP00810	2	Orcadian	1	2823316	19809758	67.75	36.767
A325	1	Romanian	A374	2	Romanian	1	4271976	10197612	28.77	11.79
HGDP01363	1	Basque	SouthFrench1323	2	French	1	5655239	9542971	12.4	7.1
HGDP00808	2	Orcadian	HGDP00810	1	Orcadian	1	7392594	18597429	49.99	21.944
BAS35	1	Basque	BAS33	2	Basque	1	11657683	14726396	11.75	6.625
HGDP01377	2	Basque	HG01682	2	Spanish	1	12168584	15101344	8.24	6.13
HGDP01365	2	Basque	HGDP01370	1	Basque	1	12597490	16511616	19.79	8.485
HGDP01375	2	Basque	HG01702	1	Spanish_North	1	14344263	17541949	10.75	6.248
Malta15AM91	1	Maltese	Malta12AM91	1	Maltese	1	15188019	18490061	24.62	6.433
HGDP01066	1	Sardinian	HGDP01075	1	Sardinian	1	18911504	23054157	13.27	7.23
GREEKGRALPOP15	1	Greek	GREEKGRALPOP4	2	Greek	1	20097285	24507855	13.51	6.092
HGDP00805	2	Orcadian	HGDP00810	2	Orcadian	1	21592975	29794247	31.02	8.617
G408	1	Romanian	G421	1	Romanian	1	23754822	34175351	35.08	11.043
HGDP00667	1	Sardinian	HGDP01078	2	Sardinian	1	30893321	37396155	20.05	8.074
HGDP00800	2	Orcadian	HGDP00808	1	Orcadian	1	34178303	39213862	14.44	8.362
HGDP01362	1	Basque	HG02220	2	Spanish	1	34220381	38931261	16.91	7.425
HGDP01358	2	Basque	HG01680	2	Spanish	1	35306494	39551621	13.26	6.344
HGDP00807	1	Orcadian	HGDP00810	1	Orcadian	1	38899736	45161902	20.93	6.641
HGDP01063	2	Sardinian	HGDP01066	2	Sardinian	1	38967983	48043932	31.1	7.755
HGDP00897	1	Russian	HGDP00902	2	Russian	1	40901882	62895282	32.34	22.657
A325	1	Romanian	A362	1	Romanian	1	41319052	49074787	21.25	6.123
HGDP00895	1	Russian	HGDP00897	1	Russian	1	43319837	62895282	35.14	20.723
HGDP00895	1	Russian	HGDP00902	2	Russian	1	43319837	63820276	44.84	21.98
HGDP00807	1	Orcadian	HGDP00810	1	Orcadian	1	50892921	58463763	28.89	8.423
HGDP00797	2	Orcadian	HGDP00810	2	Orcadian	1	50939762	57066988	11.27	6.167
HGDP01357	1	Basque	SouthFrench3068	1	French	1	55514531	61345009	18.79	7.377
NA15764	1	Icelandic	NA15766	2	Icelandic	1	58390447	64688167	28.3	9.631
HGDP00807	1	Orcadian	HGDP00810	1	Orcadian	1	58466016	63501940	27.51	7.673
NA15756	2	Icelandic	NA15757	2	Icelandic	1	62679202	69278521	23.73	8.626
HGDP00807	1	Orcadian	HGDP00810	2	Orcadian	1	63498807	79065052	40.76	14.29
SouthFrench3326	1	French	SouthFrench1112	2	French	1	65447998	76092192	32.4	8.591
UkrBel620	2	Ukrainian	UkrBel614	2	Ukrainian	1	65885357	81766989	43.55	13.087
HG01500	1	Spanish	BAS30	2	Basque	1	67042720	75140945	17.09	6.399
BAS22	1	Basque	BAS28	2	Basque	1	69411095	77750699	23.83	6.21
NOR119	2	Norwegian	NOR109	2	Norwegian	1	71582197	80529386	24.26	6.013
HGDP00794	2	Orcadian	HGDP00799	2	Orcadian	1	75140945	83801769	27.27	8.076
SouthFrench3326	2	French	SouthFrench1112	2	French	1	76098743	85661875	28.7	9.691
HG01613	2	Spanish	HG01615	2	Spanish	1	79661361	91619160	21.51	13.242
UkrBel620	1	Ukrainian	UkrBel614	2	Ukrainian	1	81497001	87655963	22.71	6.509
SouthFrench3326	2	French	SouthFrench1112	1	French	1	87665502	101530528	32.69	13.178
BAS22	1	Basque	SouthFrench1112	1	French	1	87932732	95116807	17.62	7.095
SouthFrench3326	2	French	BAS22	1	Basque	1	87932732	95116807	18.54	7.095
HGDP00668	1	Sardinian	HGDP01077	1	Sardinian	1	88419480	97915624	35.84	8.502
HGDP00666	2	Sardinian	HGDP01077	2	Sardinian	1	90566679	99011770	28.3	7.457
HGDP00674	1	Sardinian	HGDP01062	2	Sardinian	1	91137596	98410228	16.25	6.005
HGDP00797	1	Orcadian	NA15766	2	Icelandic	1	93473744	100087162	15.37	6.072
HG01613	1	Spanish	HG01615	2	Spanish	1	94461754	102285786	25.69	7.483
HGDP01067	1	Sardinian	HGDP01074	1	Sardinian	1	99963376	108066692	19.53	7.545
HGDP01378	2	Basque	BAS27	2	Basque	1	110435328	114880092	9.34	6.494
HGDP01378	2	Basque	SouthFrench3947	1	French	1	110643535	114880092	11.27	6.196
SouthFrench3947	1	French	BAS27	2	Basque	1	110643535	117780110	16.7	9.692
HGDP01368	2	Basque	HGDP01378	2	Basque	1	110671320	114880092	8.01	6.136
HGDP01368	2	Basque	BAS27	2	Basque	1	110671320	117287518	12.43	8.766
HGDP01368	2	Basque	SouthFrench3947	1	French	1	110671320	117287518	14.83	8.766
HGDP01378	2	Basque	HG02220	1	Spanish	1	111003777	116997215	15.1	7.47
HGDP00674	1	Sardinian	HGDP01069	1	Sardinian	1	111134943	118167653	38.94	8.703
HG01518	1	Spanish_North	BAS25	1	Basque	1	112103480	118163562	28.08	7.539
HGDP00800	1	Orcadian	HGDP00802	1	Orcadian	1	112129736	120144172	27.14	8.567
HGDP00896	2	Russian	HGDP00901	1	Russian	1	112350791	117592592	16.25	6.33
HGDP01358	2	Basque	NA15730	1	Czech	1	145561169	150183069	4.99	7.04
HGDP01169	1	Italian_North	TP08	1	Sicilian	1	145598230	150245552	6.35	7.04
HGDP01169	1	Italian_North	TP08	2	Sicilian	1	145598230	150245552	6.35	7.04
HGDP00800	2	Orcadian	HGDP00805	2	Orcadian	1	145598230	152014485	6.5	7.744
HGDP00901	2	Russian	HG01506	2	Spanish	1	145727683	151344741	7.05	7.3
HGDP00669	1	Sardinian	HGDP00672	1	Sardinian	1	147067053	153200013	5.39	6.036
HGDP00900	1	Russian	G429	2	Romanian	1	147245497	154633513	6.07	6.958
HGDP00806	2	Orcadian	bel23s	2	Belarusian	1	147308112	153590254	6.08	6.513
HGDP00674	2	Sardinian	HGDP01069	2	Sardinian	1	147310327	156627996	23.96	9.065
HGDP00803	2	Orcadian	HGDP00806	1	Orcadian	1	153253740	168552967	69.37	22.071
HGDP00887	1	Russian	HGDP00892	2	Russian	1	154263796	159871738	22.34	7.208
HGDP00797	1	Orcadian	HGDP00807	2	Orcadian	1	156600901	160615540	12.14	6.492
HGDP00667	1	Sardinian	HGDP01073	1	Sardinian	1	160490681	164658057	9.44	6.196
HGDP00903	1	Russian	A362	1	Romanian	1	165093340	168663772	19.65	6.036
HGDP00889	2	Russian	HGDP00901	2	Russian	1	170141722	179635908	17.57	7.614
HGDP00672	2	Sardinian	HGDP01070	1	Sardinian	1	170528913	178000304	21.88	6.457
HGDP00672	2	Sardinian	HGDP01070	2	Sardinian	1	170528913	178000304	21.88	6.457
HGDP01365	1	Basque	BAS32	2	Basque	1	171119048	178673643	21.87	6.093
HGDP01156	1	Italian_North	HGDP01172	1	Italian_North	1	175421100	181517638	15.12	6.249
HGDP00674	1	Sardinian	HGDP01069	2	Sardinian	1	175528999	182400734	16.74	6.756
HGDP00799	1	Orcadian	HGDP00803	2	Orcadian	1	177434054	188480069	31.23	9.967
A362	1	Romanian	A374	1	Romanian	1	181243038	187779509	16.71	6.07
HGDP01371	2	Basque	HGDP01377	1	Basque	1	182761428	195940010	18.24	9.292
HGDP00898	1	Russian	HGDP00901	2	Russian	1	183355088	192533518	20.92	6.454
HGDP01074	2	Sardinian	HGDP01075	2	Sardinian	1	183933214	192675664	15.78	6.333
HGDP00805	1	Orcadian	HGDP00806	2	Orcadian	1	183933214	192557002	16.34	6.04
A362	2	Romanian	A374	2	Romanian	1	187689619	200041204	16.69	7.884
GREEKGRALPOP16	2	Greek	GREEKGRALPOP12	1	Greek	1	192602512	202414946	18.65	8.69
HGDP00893	1	Russian	HGDP00899	2	Russian	1	193338224	202566780	21.25	8.439
A325	1	Romanian	A374	2	Romanian	1	195991633	203647903	23.84	8.846
A325	1	Romanian	A362	1	Romanian	1	200073182	203647903	14.04	6.265
A362	1	Romanian	A374	2	Romanian	1	200073182	203974984	16.86	6.542
Malta17AM91	1	Maltese	Malta16AM91	1	Maltese	1	202566780	206652524	15.8	7.063
HGDP00672	2	Sardinian	HGDP01079	1	Sardinian	1	203371570	209123701	14.86	9.165
HGDP00797	1	Orcadian	HGDP00808	1	Orcadian	1	203486152	208625731	15.4	7.89
HGDP00668	1	Sardinian	HGDP00672	2	Sardinian	1	203539685	209123701	13.37	8.801
HGDP00668	1	Sardinian	HGDP01079	1	Sardinian	1	203539685	211784694	23.27	11.943
HGDP00668	2	Sardinian	HGDP00673	1	Sardinian	1	205326823	209943156	36.29	7.21
SouthFrench3947	1	French	BAS27	1	Basque	1	205922403	209937168	15.97	6.008
GREEKGRALPOP15	2	Greek	GREEKGRALPOP11	1	Greek	1	206298216	215027695	30.54	11.049
HGDP00797	1	Orcadian	HGDP00808	1	Orcadian	1	208699659	213866694	21.93	6.266
HGDP01066	2	Sardinian	HGDP01076	1	Sardinian	1	209660134	218698027	34.43	11.208
A325	2	Romanian	A374	1	Romanian	1	209782545	215034909	26.23	6.065
NA15755	1	Icelandic	NA15766	1	Icelandic	1	211785564	217333272	20.36	7.028
GREEKGRALPOP15	1	Greek	GREEKGRALPOP11	2	Greek	1	214728675	220879617	18.5	7.014
GREEKGRALPOP13	1	Greek	GREEKGRALPOP17	2	Greek	1	217228039	227494436	33.27	9.297
HGDP00668	2	Sardinian	HGDP00672	1	Sardinian	1	217264191	223246661	27.27	6.101
HGDP01063	1	Sardinian	HGDP01067	2	Sardinian	1	218304346	224397977	24.71	6.11
HGDP00883	1	Russian	HGDP00901	2	Russian	1	226536000	232825854	22.39	7.824
GREEKGRALPOP13	1	Greek	GREEKGRALPOP17	2	Greek	1	228455937	234743528	28.54	10.772
HG01501	2	Spanish	BAS31	2	Basque	1	229100355	232929973	17.6	6.347
Est393	1	Estonian	Est391	1	Estonian	1	230763687	234833424	22.51	7.568
HG00105	1	Scottish	HG00106	1	Scottish	1	236290705	240787720	15.72	10.283
HGDP00803	2	Orcadian	HGDP00805	1	Orcadian	1	244872820	249170711	19.71	7.65
HGDP00894	1	Russian	HGDP00901	2	Russian	2	34289	3497036	20.37	9.725
NA15763	1	Icelandic	NA15759	2	Icelandic	2	34289	3694215	27.03	9.808
HGDP01366	1	Basque	HGDP01367	1	Basque	2	979536	3873224	11.73	9.006
HGDP01373	2	Basque	HGDP01375	1	Basque	2	1244363	5838030	25.07	14.744
BAS25	2	Basque	G429	1	Romanian	2	1346063	3109259	6.46	7.679
UkrBel733	1	Ukrainian	NA15733	2	Czech	2	1452493	4290344	19.95	9.524
HG00266	1	Finnish	TP07	2	Sicilian	2	1919313	4150068	14.45	8.319
GREEKGRALPOP5	1	Greek	GREEKGRALPOP16	1	Greek	2	2069270	3798287	5.88	7.498
HGDP01363	2	Basque	HG01679	1	Spanish	2	2069270	3139561	9.31	6.869
CRO53	1	Croatian	CRO47	1	Croatian	2	2223887	3633917	6.32	7.054
NA15724	1	Czech	CRO53	1	Croatian	2	2223887	3520985	7.83	7.054
Cyprus2AJ19	2	Cypriot	Cyprus21AJ19	1	Cypriot	2	2223887	3330515	8.83	6.953
Est380	2	Estonian	HG00171	2	Finnish	2	2225210	3873224	9.44	7.444
HGDP01066	1	Sardinian	HGDP01076	1	Sardinian	2	2284303	3128883	5.26	6.217
NA15760	2	Icelandic	BAS22	2	Basque	2	2284303	3139561	5.66	6.409
HG01501	1	Spanish	French23812	2	French	2	2284303	3139561	6.97	6.409
GREEKGRALPOP13	2	Greek	GREEKGRALPOP15	1	Greek	2	2284303	3758225	8.61	6.9
HGDP00889	2	Russian	HGDP00895	2	Russian	2	2304829	3883127	8.12	7.044
NA15757	2	Icelandic	NOR124	1	Norwegian	2	2415005	3356995	5.62	6.345
HG01625	2	Spanish	BAS25	1	Basque	2	2511398	4184902	11.71	7.52
HGDP01359	1	Basque	HGDP01378	2	Basque	2	2528351	3707522	4.9	6.311
HGDP01374	1	Basque	HG01678	2	Spanish	2	2571142	4297313	13.64	7.628
hungary2	1	Hungarian	NA15200	1	Hungarian	2	2595942	3722579	6.4	6.03
HG01700	2	Spanish_North	HG01702	1	Spanish_North	2	2654731	4303533	7.57	7.272
NA15755	1	Icelandic	NA15756	1	Icelandic	2	2654731	3976308	8.43	6.577
HGDP01364	1	Basque	BAS28	1	Basque	2	2770201	4677591	10.67	7.558
NA15763	2	Icelandic	NA15759	1	Icelandic	2	2849196	4525420	7.66	7.004
HGDP01063	1	Sardinian	HGDP01074	2	Sardinian	2	3470254	6941731	17.14	8.569
G428	2	Romanian	G434	2	Romanian	2	3913217	6419606	11.81	6.799
GREEKGRALPOP11	1	Greek	G408	2	Romanian	2	3927175	6967943	13.02	8.028
HGDP00805	1	Orcadian	HGDP00806	1	Orcadian	2	3976308	7819744	19.47	9.538
BAS35	2	Basque	BAS30	2	Basque	2	4150068	6377711	7.49	6.249
HGDP00800	2	Orcadian	HGDP00805	2	Orcadian	2	4198332	6870151	14.45	7.08
HGDP00889	2	Russian	HGDP00892	1	Russian	2	4409558	8102115	18.04	9.648
HGDP01362	2	Basque	HGDP01367	2	Basque	2	4669234	6891670	15.03	6.04
HGDP00668	1	Sardinian	HGDP00671	2	Sardinian	2	4821951	8097807	18.31	8.635
HGDP00805	2	Orcadian	HGDP00806	2	Orcadian	2	7460282	11993112	26.3	12.099
HGDP01063	1	Sardinian	HGDP01072	2	Sardinian	2	7998410	10689121	15.42	7.162
HGDP01364	2	Basque	HGDP01380	1	Basque	2	8656214	12087133	14.54	8.828
HGDP01380	1	Basque	HG01676	1	Spanish	2	8790810	11531890	9.4	6.44
HGDP01364	2	Basque	HG01676	1	Spanish	2	8790810	11531890	13.34	6.44
GREEKGRALPOP5	1	Greek	GREEKGRALPOP12	1	Greek	2	10643637	16960811	23.21	11.411
HGDP01069	1	Sardinian	HGDP01078	1	Sardinian	2	12316037	16821744	18.52	6.855
BulgarianB4	1	Bulgarian	ALB191	2	Albanian	2	14356926	19776171	15.84	7.457
HGDP00668	2	Sardinian	HGDP01066	2	Sardinian	2	20794079	28667749	22.69	6.826
HG00104	1	Scottish	HG00106	1	Scottish	2	22081066	29362432	22.95	6.18
HGDP00798	1	Orcadian	HGDP00808	1	Orcadian	2	30629632	35998350	21.31	6.312
HGDP01370	2	Basque	HGDP01374	1	Basque	2	34055724	40636517	22.74	8.035
HGDP00805	1	Orcadian	HGDP00806	1	Orcadian	2	34668838	47027484	73.87	15.782
HGDP01364	2	Basque	HG01773	2	Spanish	2	40341605	45564803	17.88	6.282
Est391	1	Estonian	Est358	2	Estonian	2	41075786	46656534	24.05	8.019
HGDP00794	1	Orcadian	HGDP00802	2	Orcadian	2	41542137	46049445	16.59	6.212
HGDP01164	2	Italian_North	HGDP01166	1	Italian_North	2	41714835	47794960	38.44	9.356
HGDP00799	1	Orcadian	HGDP00802	2	Orcadian	2	42133542	46503972	18.33	6.591
HGDP01173	2	Italian_North	HGDP01174	2	Italian_North	2	44101884	49714605	26.24	8.358
HGDP00673	1	Sardinian	HGDP01074	1	Sardinian	2	46489130	53654227	31.06	7.727
NA15766	2	Icelandic	NA15760	1	Icelandic	2	46489130	57250868	38.61	10.306
HGDP00805	1	Orcadian	HGDP00807	1	Orcadian	2	46762596	53856127	40.03	7.669
HG01679	2	Spanish	BAS27	1	Basque	2	47512078	54548482	22.62	6.65
NA15729	2	Czech	NA15724	2	Czech	2	49729950	59356000	31.2	7.722
HGDP00522	1	French	BAS22	1	Basque	2	51672433	59356000	21.65	6.129
HGDP01374	1	Basque	HG01699	1	Spanish	2	53478895	60846858	30.45	6.019
NOR109	1	Norwegian	NOR111	1	Norwegian	2	53789842	65395946	29.06	8.261
HGDP00805	1	Orcadian	HGDP00806	1	Orcadian	2	53845919	66188602	39.93	9.119
HGDP01173	2	Italian_North	HGDP01174	2	Italian_North	2	55930626	67041457	31.33	9.269
Malta7AM91	1	Maltese	Malta17AM91	2	Maltese	2	57433115	66074232	25.15	6.652
HG01605	2	Spanish	BAS30	1	Basque	2	59089695	66268804	19.13	6.176
HungarianE5	2	Hungarian	NA15200	2	Hungarian	2	68016918	73137991	19	6.162
HGDP01360	2	Basque	HGDP01365	1	Basque	2	69139026	75070567	15.92	6.433
HGDP00892	1	Russian	HGDP00896	1	Russian	2	72240527	80805522	26.29	10.608
HGDP00803	2	Orcadian	HGDP00810	1	Orcadian	2	74885777	88435235	46	14.47
HG01678	2	Spanish	BAS33	2	Basque	2	81154129	88739337	10.46	6.246
HGDP00797	2	Orcadian	HGDP00802	2	Orcadian	2	102814116	110448229	22.12	7.726
HG01510	1	Spanish	HG01678	1	Spanish	2	104842837	112010090	22.74	8.314
HG01676	1	Spanish	SouthFrench3951	1	French	2	105839324	113889631	19.11	9.246
BAS27	1	Basque	BAS33	2	Basque	2	107398456	112446780	7.92	6.133
HGDP01062	1	Sardinian	HGDP01079	2	Sardinian	2	109445804	114974072	11.57	6.356
HG00174	2	Finnish	NOR148	2	Norwegian	2	109696989	115721365	10.99	6.792
HGDP00671	2	Sardinian	HGDP01077	1	Sardinian	2	117216641	126003060	29.3	8.712
HGDP00805	2	Orcadian	HGDP00806	1	Orcadian	2	131755067	151313953	70.01	17.388
hungary15	1	Hungarian	NA17375	2	Greek	2	133651775	140082554	17.83	6.427
HGDP01066	1	Sardinian	HGDP01072	1	Sardinian	2	138668255	148356025	32.16	7.799
HGDP00517	2	French	HGDP00538	2	French	2	150729453	158888256	20.03	7.25
Est375	2	Estonian	Est400	2	Estonian	2	153999562	165090463	18.26	8.113
HGDP00891	2	Russian	HGDP00893	2	Russian	2	155214283	164637465	19.92	6.646
HGDP00797	2	Orcadian	HGDP00805	1	Orcadian	2	156910462	168500389	24.06	8.272
HGDP01070	1	Sardinian	HGDP01079	2	Sardinian	2	159908383	169599429	24.12	6.619
GREEKGRALPOP16	2	Greek	GREEKGRALPOP12	1	Greek	2	165828370	174521274	34.6	10.994
HG01770	1	Spanish	BAS35	1	Basque	2	166838735	174317510	35.1	9.836
HGDP00879	2	Russian	HGDP00890	1	Russian	2	167416437	172101680	26.05	6.231
HG01617	1	Spanish	BAS22	1	Basque	2	167857670	173911920	19.39	8.007
HGDP01364	2	Basque	HG01673	2	Spanish	2	174079805	179253114	12.91	6.103
GREEKGRALPOP16	2	Greek	GREEKGRALPOP12	1	Greek	2	174529037	183706804	30.43	8.388
HGDP01368	1	Basque	HGDP01375	1	Basque	2	176974122	192428741	35.04	10.816
HGDP01071	1	Sardinian	HGDP01075	1	Sardinian	2	179146883	190917457	34.79	6.911
HGDP01062	2	Sardinian	HGDP01074	2	Sardinian	2	180787842	192878500	43.53	8.02
BAS22	1	Basque	BAS30	2	Basque	2	187672136	195869233	11.61	6.102
HG01613	2	Spanish	HG01625	1	Spanish	2	192663894	202539092	17.35	6.728
HGDP01071	2	Sardinian	HGDP01075	2	Sardinian	2	192993216	205251554	35.99	7.972
lithuania9	1	Lithuanian	LithuanianD1	2	Lithuanian	2	195974363	205924277	21.73	6.521
HGDP01363	2	Basque	HG02238	2	Spanish	2	197158629	208885654	29.86	10.156
HGDP01066	1	Sardinian	HGDP01073	1	Sardinian	2	202424157	208532008	17.69	6.564
HGDP01066	2	Sardinian	HGDP01074	2	Sardinian	2	202842846	209027065	17.85	6.756
BAS25	1	Basque	BAS33	1	Basque	2	202855194	211987354	28.26	8.692
HGDP01377	2	Basque	BAS33	1	Basque	2	204810026	211897179	26.13	7.931
HGDP01377	2	Basque	BAS25	1	Basque	2	204810026	211897179	26.42	7.931
NA15765	1	Icelandic	NA15766	1	Icelandic	2	205031069	210808404	16.89	6.853
HGDP00807	1	Orcadian	HGDP00808	2	Orcadian	2	205063608	211516625	19.98	7.185
HGDP01368	1	Basque	HGDP01375	2	Basque	2	206560613	212965531	15.07	6.516
HGDP01066	2	Sardinian	HGDP01073	1	Sardinian	2	208657418	217453743	24.63	8.854
HGDP01366	2	Basque	HGDP01368	1	Basque	2	210809261	216865451	20.22	6.743
HGDP01358	1	Basque	HGDP01363	2	Basque	2	211611373	216865451	23.03	6.107
HGDP00671	1	Sardinian	HGDP01070	2	Sardinian	2	211874991	216951143	18.77	6.181
HGDP00805	1	Orcadian	HGDP00806	2	Orcadian	2	218760223	225187263	19.37	9.342
HGDP01366	1	Basque	BAS25	1	Basque	2	220456612	226104758	26.83	8.008
NA15763	2	Icelandic	NA15761	1	Icelandic	2	220590182	224860216	16.13	6.871
SouthFrench3068	2	French	French23821	2	French	2	220706524	224598056	10.78	6.194
BAS35	1	Basque	BAS28	2	Basque	2	223281141	228479832	25.45	6.464
NOR119	2	Norwegian	NOR124	1	Norwegian	2	223785740	230039041	25	8.143
HGDP00805	1	Orcadian	HGDP00806	2	Orcadian	2	225187776	231226709	23.29	8.037
HGDP01371	1	Basque	HGDP01374	2	Basque	2	228040653	232187155	13.9	6.722
Cyprus2AJ19	2	Cypriot	Cyprus21AJ19	2	Cypriot	2	228653239	236547831	38.69	14.473
NA15762	1	Icelandic	NA15759	2	Icelandic	2	228971045	234941290	18.62	8.42
HGDP01065	1	Sardinian	HGDP01073	1	Sardinian	2	229045545	233835088	19.65	6.475
HGDP01066	2	Sardinian	HGDP01076	1	Sardinian	2	229206967	234911367	26.01	8.25
Est377	1	Estonian	HG00173	1	Finnish	2	230354549	234747267	19.23	6.407
HGDP00805	1	Orcadian	HGDP00806	2	Orcadian	2	231237573	240118987	42.36	17.835
HG00173	2	Finnish	HG00182	2	Finnish	2	235377301	237587821	9.02	6.021
HGDP00883	1	Russian	HGDP00902	2	Russian	2	237155261	240424803	38.07	6.286
NA15763	1	Icelandic	NA15761	2	Icelandic	2	237167686	240627052	16.35	6.998
bel43s	2	Belarusian	Est397	2	Estonian	2	239923695	243040807	15.87	6.595
HGDP00805	2	Orcadian	HGDP00806	1	Orcadian	2	240017324	243040807	12.74	6.09
HGDP00805	1	Orcadian	HGDP00806	2	Orcadian	3	104972	2911364	17.16	6.258
GREEKGRALPOP13	2	Greek	GREEKGRALPOP14	1	Greek	3	104972	2955764	17.5	6.503
HGDP00884	1	Russian	HGDP00889	1	Russian	3	260156	3328968	12.89	8.317
HGDP01380	1	Basque	BAS30	2	Basque	3	3345289	5641866	10.68	6.408
HGDP00880	1	Russian	HGDP00882	2	Russian	3	4947829	8327085	16.58	8.138
HGDP00666	1	Sardinian	HGDP00673	1	Sardinian	3	5507743	8773950	26.49	7.868
HGDP00807	1	Orcadian	HGDP00810	2	Orcadian	3	5781530	19788213	61.97	22.846
HG00104	2	Scottish	HG00106	1	Scottish	3	5824752	10617478	32.66	10.17
HGDP00798	2	Orcadian	HGDP00799	1	Orcadian	3	8134384	12009682	15.23	8.455
UkrBel618	1	Ukrainian	UkrBel614	1	Ukrainian	3	10002400	14244317	22.78	7
HGDP01374	1	Basque	HGDP01378	2	Basque	3	11118696	19787368	23.75	10.582
HGDP00797	2	Orcadian	HGDP00810	1	Orcadian	3	13667818	19975139	18.7	6.988
HGDP01070	1	Sardinian	HGDP01077	1	Sardinian	3	14306171	21870826	26.31	8.837
BulgarianC1	2	Bulgarian	HG01678	1	Spanish	3	16147304	22130107	17.33	6.528
HGDP00797	1	Orcadian	HGDP00799	2	Orcadian	3	16457700	24383973	24.02	9.005
HGDP01374	1	Basque	HGDP01378	2	Basque	3	20619645	25503679	28.7	7.405
HG00104	1	Scottish	HG00105	1	Scottish	3	21090465	30220610	36.19	13.326
A325	2	Romanian	A362	2	Romanian	3	21106656	25513800	19.46	6.943
LithuanianD1	1	Lithuanian	GREEKGRALPOP9	1	Greek	3	23143461	27885077	16.2	6.539
HungarianD1	2	Hungarian	NA15204	1	Hungarian	3	23657017	29335046	19.29	8.4
HGDP01066	1	Sardinian	HGDP01070	2	Sardinian	3	24175940	29130678	24.11	6.833
HGDP00671	2	Sardinian	HGDP01077	2	Sardinian	3	24204984	28773649	12.95	6.242
HGDP00797	1	Orcadian	HGDP00799	1	Orcadian	3	25496845	30267159	15.21	6.614
HGDP00807	1	Orcadian	HGDP00810	2	Orcadian	3	27098284	42470077	42.43	16.42
BAS30	1	Basque	BAS33	2	Basque	3	28023927	31918814	16.07	6.18
ALB213	1	Albanian	GREEKGRALPOP14	1	Greek	3	31269073	38678743	30.75	7.176
HGDP01364	2	Basque	HGDP01380	1	Basque	3	31956150	39675765	26.41	6.965
HGDP00668	2	Sardinian	HGDP01070	1	Sardinian	3	36871894	48311086	76.46	8.005
A325	2	Romanian	A374	2	Romanian	3	37524184	45380489	29.63	6.757
HGDP00798	1	Orcadian	HGDP00808	1	Orcadian	3	53111069	62482983	43.39	13.109
NA15202	1	Hungarian	French24148	1	French	3	53887661	60408347	37.93	8.712
GREEKGRALPOP5	1	Greek	GREEKGRALPOP12	2	Greek	3	61144081	66349071	38.46	8.677
NA15756	2	Icelandic	NA15759	2	Icelandic	3	63108497	68072710	19.81	7.901
HGDP01368	1	Basque	HGDP01373	1	Basque	3	63436745	67626996	29.27	6.821
HGDP01072	1	Sardinian	HGDP01075	1	Sardinian	3	65864456	71747975	19.6	7.776
HGDP00880	2	Russian	HGDP00901	1	Russian	3	66444883	71705866	34.97	6.903
SouthFrench3326	2	French	SouthFrench1112	2	French	3	67317752	73241653	35.52	9.44
HGDP00799	2	Orcadian	NOR111	1	Norwegian	3	96710451	106954498	10.86	7.763
HGDP00673	1	Sardinian	HGDP01063	1	Sardinian	3	100549242	109086278	6.83	7.714
HGDP01063	1	Sardinian	HGDP01067	2	Sardinian	3	101765228	109106459	7.64	6.937
HGDP00673	1	Sardinian	HGDP01067	2	Sardinian	3	101765228	109086278	16.53	6.92
NA15766	1	Icelandic	NA15761	2	Icelandic	3	103449926	113828839	28.21	9.328
HG01702	2	Spanish_North	BAS35	2	Basque	3	106269223	114248074	17.18	7.325
HG00103	2	Scottish	HG00106	1	Scottish	3	106851255	119023393	29.38	12.202
HGDP01067	2	Sardinian	HGDP01072	2	Sardinian	3	109116046	116182437	25.04	6.983
Est391	2	Estonian	Est394	1	Estonian	3	109522488	117329656	20.53	9.02
HGDP00671	1	Sardinian	HGDP00672	2	Sardinian	3	116746922	123025656	34.93	6.228
HGDP00805	2	Orcadian	HGDP00806	1	Orcadian	3	116862495	127440142	41.52	10.674
HG00103	2	Scottish	HG00106	1	Scottish	3	119045617	127041668	25.98	8.169
lithuania10	1	Lithuanian	lithuania1	1	Lithuanian	3	122686071	127711748	13.76	6.27
Est400	2	Estonian	NA15732	2	Czech	3	126741674	135018895	24.17	8.742
HGDP00880	1	Russian	HGDP00889	2	Russian	3	131268502	139891192	27.97	8.107
HGDP00796	1	Orcadian	HGDP00797	1	Orcadian	3	142617138	148551009	13.38	6.605
HGDP00880	2	Russian	HGDP00896	1	Russian	3	144987476	152243883	24.3	8.564
HGDP00800	1	Orcadian	HGDP00806	1	Orcadian	3	147414845	151790345	16.03	6.255
GREEKGRALPOP13	1	Greek	GREEKGRALPOP5	2	Greek	3	150499595	160598590	27.96	8.355
Est397	2	Estonian	HG00174	2	Finnish	3	156338654	169172710	21.19	7.228
HG01761	1	Spanish	BAS27	1	Basque	3	161631921	171562199	18.55	7.013
HG01615	2	Spanish	HG01625	1	Spanish	3	173382448	179549615	16.93	8.196
HGDP01362	1	Basque	HGDP01377	2	Basque	3	174980057	188536690	37.26	20.635
HGDP01065	2	Sardinian	HGDP01073	2	Sardinian	3	176078172	182183458	17.91	6.025
HGDP00803	1	Orcadian	HGDP00806	2	Orcadian	3	186798428	190515071	18.37	8.902
HGDP00672	1	Sardinian	HGDP01079	2	Sardinian	3	187334200	189838018	11	6.246
HGDP01359	1	Basque	SouthFrench1323	1	French	3	188619488	191772697	7.11	6.201
HGDP01064	1	Sardinian	HGDP01067	1	Sardinian	3	190036971	194581350	24.91	10.186
HGDP00894	1	Russian	HG00190	2	Finnish	3	190579863	193887269	21.26	6.506
HGDP01362	1	Basque	HGDP01377	1	Basque	3	190874663	194011147	13.99	6.801
HGDP01378	1	Basque	HG01684	2	Spanish	3	193963483	197170359	12.06	6.053
HGDP01365	1	Basque	HG01619	2	Spanish	4	71566	4206953	8.72	7.422
HG00104	2	Scottish	HG00106	2	Scottish	4	71566	12437440	53.33	28.095
ALB191	1	Albanian	GREEKGRALPOP14	2	Greek	4	279396	4749898	10.12	8.592
HGDP01365	2	Basque	HGDP01380	1	Basque	4	282006	5759103	18.94	11.482
HGDP00879	1	Russian	HGDP00899	1	Russian	4	1278775	4354745	8.26	6.869
HGDP01374	1	Basque	HGDP01379	2	Basque	4	1517800	4354745	8.17	6.575
HGDP01375	1	Basque	BAS27	1	Basque	4	1526708	4612187	8.68	7.215
NA15728	2	Czech	A306	1	Romanian	4	3659574	5284714	8.56	6.548
BAS30	2	Basque	BAS27	1	Basque	4	3691627	5642249	8.76	7.049
HG01506	2	Spanish	BAS30	2	Basque	4	3752734	5438415	6.11	6.239
HG01506	2	Spanish	BAS27	1	Basque	4	3752734	5438415	8.37	6.239
BulgarianH2	1	Bulgarian	BulgarianF2	2	Bulgarian	4	3796676	5410382	6.47	6.03
HGDP00880	2	Russian	lithuania3	1	Lithuanian	4	3830222	5749904	9.97	6.282
HGDP01363	2	Basque	HGDP01367	2	Basque	4	6333126	10013759	13.08	11.318
HG01747	1	Spanish	BAS27	2	Basque	4	6697795	9814456	14.6	9.694
HGDP01367	1	Basque	HGDP01368	1	Basque	4	7215211	9814456	7.88	7.897
HGDP01371	2	Basque	HGDP01375	2	Basque	4	7336772	9451923	5.63	7.124
HGDP01077	1	Sardinian	HGDP01079	1	Sardinian	4	7352477	13807963	23.11	11.439
HGDP01359	1	Basque	HGDP01375	2	Basque	4	7535447	12587972	13.41	8.88
HGDP00797	2	Orcadian	HGDP00803	2	Orcadian	4	8051158	13056423	7.13	7.651
HGDP01364	2	Basque	HGDP01365	2	Basque	4	8122496	11547255	5.01	6.067
HGDP00884	2	Russian	HGDP00903	2	Russian	4	8294196	20952323	41.86	16.079
hungary15	1	Hungarian	Cyprus21AJ19	2	Cypriot	4	8336225	13712206	10.11	6.958
HGDP01374	1	Basque	HGDP01375	2	Basque	4	8380857	13168944	12.09	6.447
HGDP00797	2	Orcadian	HGDP00803	1	Orcadian	4	10834255	27620640	52.38	22.62
HGDP01153	1	Italian_North	HGDP01155	2	Italian_North	4	12218075	16679705	26.42	6.017
HGDP01360	1	Basque	HGDP01362	2	Basque	4	17289928	24773476	19.81	8.01
HGDP01360	1	Basque	HGDP01362	1	Basque	4	17546038	24605968	18.94	7.139
A343	1	Romanian	A362	2	Romanian	4	20280152	26075286	23.31	9.149
HGDP00887	2	Russian	HGDP00888	1	Russian	4	21001815	25861359	16.81	7.513
HGDP00794	1	Orcadian	HGDP00800	1	Orcadian	4	31246380	38210590	24.38	7.599
HGDP01374	2	Basque	BAS33	2	Basque	4	32497865	38455219	16	6.58
HGDP00798	2	Orcadian	HGDP00807	1	Orcadian	4	37754104	41532328	18.52	6.272
HGDP00672	2	Sardinian	HGDP01077	1	Sardinian	4	38281232	42645424	22.67	6.713
Malta7AM91	1	Maltese	Malta12AM91	2	Maltese	4	39639883	45511565	41.27	6.319
HGDP01062	1	Sardinian	HGDP01076	1	Sardinian	4	40198369	48118600	24.1	7.122
HGDP01380	1	Basque	HG01619	1	Spanish	4	54029111	58047246	11.36	6.222
HGDP01380	1	Basque	BAS33	1	Basque	4	54029111	61625150	18.12	8.855
HGDP01358	1	Basque	HGDP01363	1	Basque	4	56813481	63312810	12.98	6.762
HGDP00797	2	Orcadian	HGDP00803	1	Orcadian	4	57028934	67904595	21.41	9.763
HGDP00672	2	Sardinian	HGDP01079	2	Sardinian	4	57154737	74600673	39	13.56
HGDP01367	2	Basque	HGDP01380	1	Basque	4	57649159	65651730	13.77	6.401
HGDP01380	1	Basque	SouthFrench1112	2	French	4	58138412	70601750	20.01	8.629
HGDP01374	1	Basque	BAS28	1	Basque	4	58684651	68785544	12.4	7.625
HGDP01368	2	Basque	BAS30	1	Basque	4	58888972	68159587	15.23	6.739
HGDP01070	1	Sardinian	HGDP01077	1	Sardinian	4	58967480	73158628	33.73	9.84
HGDP00882	1	Russian	HGDP00887	1	Russian	4	60689274	71154610	21.2	7.409
HGDP00882	1	Russian	HGDP00887	1	Russian	4	71160784	80088499	25.98	8.046
HGDP01070	1	Sardinian	HGDP01077	2	Sardinian	4	73179916	85769856	35.94	13.099
HGDP00524	1	French	HGDP01375	1	Basque	4	75153710	82113834	19.74	6.672
HGDP00672	2	Sardinian	HGDP01079	2	Sardinian	4	77733294	85381582	40.4	9.169
HGDP01359	2	Basque	BAS32	1	Basque	4	79070213	84287807	10.26	6.122
HGDP01371	1	Basque	SouthFrench3947	1	French	4	81219252	86445256	15.4	6.204
HGDP00803	1	Orcadian	HGDP00808	1	Orcadian	4	81763270	90126713	28.59	9.041
HGDP00805	2	Orcadian	HGDP00806	1	Orcadian	4	82385257	89313982	22.33	7.659
NA15757	1	Icelandic	NA15761	2	Icelandic	4	82926867	96273882	37.24	12.399
HGDP00672	2	Sardinian	HGDP01079	1	Sardinian	4	85429263	95029433	35.07	7.295
HGDP00880	2	Russian	HGDP00887	2	Russian	4	96471956	109673721	24.58	9.477
HGDP00797	1	Orcadian	HGDP00810	2	Orcadian	4	96908427	106140685	14.19	6.16
HGDP00674	2	Sardinian	HGDP01078	1	Sardinian	4	97835517	110883121	22.53	9.615
NA15763	1	Icelandic	NA15758	2	Icelandic	4	100743513	111776445	29.38	9.239
HG01613	2	Spanish	HG01615	2	Spanish	4	104895240	124709728	45.22	16.57
HGDP01066	2	Sardinian	HGDP01072	2	Sardinian	4	110181237	118541716	19.48	8.079
HGDP00670	2	Sardinian	HGDP01062	1	Sardinian	4	111862435	122394498	25.47	8.491
HGDP00802	2	Orcadian	HGDP00805	2	Orcadian	4	113193930	122450475	25.7	7.557
HGDP00803	2	Orcadian	HGDP00805	1	Orcadian	4	114138408	122663460	20.01	6.568
SR60	2	Sicilian	Malta2AM91	2	Maltese	4	125241747	133429044	27.94	6.116
HGDP01147	2	Italian_North	HGDP01155	1	Italian_North	4	129585163	137565715	14.22	6.102
HGDP01064	2	Sardinian	HGDP01075	1	Sardinian	4	139698611	149063380	23.68	8.826
HGDP01066	1	Sardinian	HGDP01068	1	Sardinian	4	142092124	150930752	18.86	6.291
HG01509	1	Spanish	HG01524	1	Spanish	4	148517089	154961222	16.74	6.185
NA17377	2	Greek	A374	2	Romanian	4	153161282	157481351	33.18	6.626
NA15763	1	Icelandic	NA15757	2	Icelandic	4	161752712	166735149	9.99	6.034
HGDP00669	2	Sardinian	HGDP01069	1	Sardinian	4	167477381	174851924	16.56	7.669
HGDP01371	1	Basque	BAS31	1	Basque	4	170013910	176897813	15.13	7.432
HGDP00879	1	Russian	HGDP00903	2	Russian	4	174803040	180196562	20.56	8.787
HGDP00674	1	Sardinian	HGDP01078	1	Sardinian	4	176652113	181124269	34.37	7.286
HGDP00674	2	Sardinian	HGDP01078	1	Sardinian	4	176652113	182303212	36.88	10.196
NOR106	2	Norwegian	NOR101	1	Norwegian	4	176662087	180715058	11.41	6.769
GREEKGRALPOP5	2	Greek	GREEKGRALPOP4	1	Greek	4	178107974	182886774	16.94	9.065
Est377	2	Estonian	Est358	1	Estonian	4	179719870	182996900	15.3	6.472
HGDP01377	2	Basque	HG01676	2	Spanish	4	179884145	183806412	23.9	9.099
HGDP01378	1	Basque	HG01613	1	Spanish	4	182859352	185084718	10.8	6.376
HGDP00671	2	Sardinian	HGDP01077	2	Sardinian	4	183893865	186524317	21.82	6.891
HGDP01063	2	Sardinian	HGDP01066	2	Sardinian	4	184750158	186919225	9.22	6.437
BAS35	1	Basque	BAS22	1	Basque	4	184808011	189958307	30.63	13.186
HGDP00796	2	Orcadian	HGDP00798	2	Orcadian	4	186699584	190466290	14.87	8.648
HGDP00803	2	Orcadian	HGDP00807	2	Orcadian	4	187375822	190765437	7.97	8.082
HG00104	2	Scottish	HG00106	1	Scottish	4	187494926	190710361	12.08	7.511
HGDP01363	1	Basque	HGDP01367	1	Basque	5	1707630	3676968	13.15	6.486
HGDP01357	1	Basque	BAS35	2	Basque	5	2259153	4223216	16.73	6.108
Est393	2	Estonian	Est391	1	Estonian	5	3815015	9894959	20.92	12.758
HG01619	1	Spanish	BAS22	2	Basque	5	5013864	7975171	14.49	6.144
Malta4AM91	2	Maltese	Malta17AM91	1	Maltese	5	5247857	8539813	14.13	6.401
CRO41	1	Croatian	CRO31	2	Croatian	5	6290029	9732038	21.28	6.244
HGDP01063	1	Sardinian	HGDP01076	1	Sardinian	5	11428523	16852734	17.23	6.047
HGDP00800	2	Orcadian	HGDP00802	2	Orcadian	5	14531466	26948496	28.28	12.983
HGDP01378	1	Basque	HG01676	1	Spanish	5	23216474	30918409	17.3	6.83
HGDP01358	1	Basque	HGDP01362	1	Basque	5	24435684	31093940	10.71	6.261
HG01761	1	Spanish	HG01773	1	Spanish	5	31067126	39502755	22.5	13.471
NA15762	2	Icelandic	NA15757	1	Icelandic	5	31750388	36675699	18.7	8.139
HG01518	1	Spanish_North	SouthFrench3947	2	French	5	33813608	38926017	12.29	6.934
HGDP01377	2	Basque	BAS22	2	Basque	5	35405976	41278513	18.79	6.006
HGDP01373	1	Basque	SouthFrench3951	2	French	5	54087652	60957135	26.61	6.332
HGDP01073	1	Sardinian	HGDP01075	1	Sardinian	5	54331388	61249065	26.09	6.18
HGDP00668	1	Sardinian	HGDP00672	1	Sardinian	5	62346750	80503290	50.09	21.722
HGDP01066	1	Sardinian	HGDP01070	2	Sardinian	5	62541894	71243083	20.94	8.05
HGDP00805	1	Orcadian	HGDP00806	2	Orcadian	5	64213546	77155892	31.05	16.136
HGDP00803	2	Orcadian	HGDP00807	1	Orcadian	5	65868719	73944444	23.59	10.081
NA15762	1	Icelandic	NA15758	2	Icelandic	5	65934220	72906300	16.05	7.654
HGDP01371	1	Basque	BAS27	1	Basque	5	66361193	72615945	11.8	6.481
hungary6	1	Hungarian	NA15201	2	Hungarian	5	66737802	73214713	13.92	6.799
HGDP01374	2	Basque	HGDP01379	1	Basque	5	67301749	73509085	14.34	6.903
HGDP01362	1	Basque	HGDP01379	1	Basque	5	67846842	73576046	13.29	6.228
HG00103	2	Scottish	HG00104	2	Scottish	5	68220068	75986721	14.84	9.429
G421	1	Romanian	G434	1	Romanian	5	68628929	73944444	13.18	6.105
HGDP00805	1	Orcadian	HGDP00808	2	Orcadian	5	73742803	77962439	14	6.314
HGDP01380	2	Basque	BAS25	1	Basque	5	74232209	78184403	15.23	6.065
NOR108	1	Norwegian	NOR109	2	Norwegian	5	79014656	94955602	37.79	12.642
HGDP00888	2	Russian	NOR101	2	Norwegian	5	81778496	91089942	9.61	7.155
HGDP00794	2	Orcadian	HGDP00800	1	Orcadian	5	81990976	91970189	19.55	7.44
HGDP00805	1	Orcadian	HGDP00806	2	Orcadian	5	82111584	95196856	28.6	9.338
HG00174	2	Finnish	HG00173	1	Finnish	5	86450506	95977747	17.84	6.055
BAS35	2	Basque	SouthFrench3326	2	French	5	90286831	101336213	21.79	6.92
HGDP01358	1	Basque	HGDP01364	1	Basque	5	98618694	107939906	19.81	6.069
HGDP00880	1	Russian	HGDP00902	1	Russian	5	115950366	123537869	19.36	7.504
Est377	1	Estonian	Est358	2	Estonian	5	117500628	134426798	46.01	15.128
HGDP00895	2	Russian	CRO48	2	Croatian	5	117841531	123922399	13.75	6.01
HGDP01357	1	Basque	HGDP01368	2	Basque	5	121458599	126983468	23.98	6.949
NA15202	2	Hungarian	NA15733	2	Czech	5	126043056	134612693	16.24	6.212
HGDP00671	2	Sardinian	HGDP01070	2	Sardinian	5	126196796	136052385	30.93	7.428
HGDP01358	1	Basque	SouthFrench3951	2	French	5	135988816	143082618	14.77	7.131
HGDP00805	2	Orcadian	HGDP00806	2	Orcadian	5	136698827	143132864	18.93	6.647
A325	1	Romanian	A343	1	Romanian	5	138301828	143262478	13.06	6.009
HGDP01063	2	Sardinian	HGDP01074	2	Sardinian	5	141041148	146482260	15.97	7.314
HGDP00794	1	Orcadian	HGDP00807	2	Orcadian	5	141136680	145395889	15.67	6.07
HGDP00805	1	Orcadian	HGDP00806	1	Orcadian	5	143138598	157777670	51.67	16.372
HGDP01370	2	Basque	HGDP01374	2	Basque	5	145318646	150964777	6.32	8.955
HGDP01064	1	Sardinian	HGDP01076	2	Sardinian	5	146727485	150726869	13.98	6.768
Cyprus2AJ19	1	Cypriot	Cyprus21AJ19	2	Cypriot	5	151532898	159313148	25.46	6.698
HGDP01364	2	Basque	BAS27	2	Basque	5	151839249	159404440	23.2	6.913
GREEKGRALPOP9	1	Greek	GREEKGRALPOP3	1	Greek	5	154007478	164960936	42.36	10.43
NA15762	1	Icelandic	NA15757	1	Icelandic	5	155126313	161669881	28.85	6.222
HGDP00798	2	Orcadian	HGDP00802	2	Orcadian	5	166333837	169879863	24.03	7.591
HGDP00805	1	Orcadian	HGDP00806	2	Orcadian	5	171225513	173741133	13.35	6.029
HGDP01359	2	Basque	HG01510	2	Spanish	5	171287243	174399649	19.88	7.317
HGDP01365	2	Basque	BAS25	1	Basque	5	174768731	179196387	23.78	8.757
HGDP00666	1	Sardinian	HGDP01070	1	Sardinian	5	174968649	178702280	11.28	7.139
A306	1	Romanian	A374	1	Romanian	5	176067604	180489229	15.37	8.97
GREEKGRALPOP5	1	Greek	GREEKGRALPOP14	1	Greek	5	176539679	180612937	22.4	8.753
GREEKGRALPOP5	2	Greek	GREEKGRALPOP12	2	Greek	6	2366199	5618704	18.25	7.665
NA15755	2	Icelandic	NA15761	2	Icelandic	6	4689238	10503010	37.95	11.959
HGDP01362	1	Basque	HGDP01368	2	Basque	6	7738959	11767620	15.63	6.445
HG00266	1	Finnish	HG00173	1	Finnish	6	7994253	12212265	18.48	7.146
HGDP00805	2	Orcadian	HGDP00806	2	Orcadian	6	12212265	21046168	36.51	12.605
HGDP01375	2	Basque	HGDP01378	1	Basque	6	16744687	21936709	15.56	6.898
HGDP00672	1	Sardinian	HGDP01070	1	Sardinian	6	20105306	23595187	18.37	6.171
BAS22	2	Basque	BAS28	1	Basque	6	20164138	25230123	28.52	8.429
BAS35	2	Basque	BAS28	1	Basque	6	20603825	25230123	27.87	7.643
BAS35	2	Basque	BAS22	2	Basque	6	20603825	26532742	28.27	8.605
HGDP01173	2	Italian_North	HGDP01174	2	Italian_North	6	22677207	31616366	19.46	7.349
HGDP00674	2	Sardinian	HGDP01064	2	Sardinian	6	23790996	33003687	57.06	6.255
HGDP01362	1	Basque	HGDP01365	2	Basque	6	31489644	37617519	20.5	6.607
BAS35	2	Basque	BAS22	2	Basque	6	33090758	41519522	40.56	10.535
HGDP00797	2	Orcadian	HGDP00808	2	Orcadian	6	34119217	40933848	32.6	7.77
HGDP00896	1	Russian	belarusian47zp	1	Belarusian	6	41477214	45534165	15.52	7.311
HG00174	2	Finnish	HG00190	2	Finnish	6	41671952	45527132	25.02	6.44
HGDP01367	1	Basque	HGDP01368	2	Basque	6	42097742	46158940	14.73	6.905
HGDP01071	2	Sardinian	HGDP01073	1	Sardinian	6	44117727	52456113	24.79	6.966
HGDP01375	1	Basque	SouthFrench3947	2	French	6	67348220	75857907	20.55	6.15
HGDP00807	1	Orcadian	HGDP00810	1	Orcadian	6	70807603	93477038	51.11	16.981
HGDP01065	1	Sardinian	HGDP01074	2	Sardinian	6	78723162	89198964	27.19	6.73
HG00266	1	Finnish	HG00183	1	Finnish	6	85631896	91858293	16.27	6.453
HGDP01069	2	Sardinian	HGDP01070	2	Sardinian	6	87801389	93450630	16.32	6.663
HGDP00896	2	Russian	HGDP00901	1	Russian	6	88703458	99227641	40.41	10.197
HGDP01074	1	Sardinian	HGDP01075	1	Sardinian	6	88808474	96760973	28.33	8.443
HGDP00673	1	Sardinian	HGDP01070	1	Sardinian	6	91644625	101690178	21.16	7.865
HGDP00805	2	Orcadian	HGDP00806	2	Orcadian	6	92170010	102652386	29.82	8.203
HGDP00884	1	Russian	HG01537	1	Spanish	6	92785928	100802068	15.85	6.213
HGDP00794	1	Orcadian	HGDP00802	1	Orcadian	6	93280671	102323149	20.15	7.201
NA15766	1	Icelandic	NA15760	1	Icelandic	6	95091326	102642021	15.31	6.073
HGDP00668	1	Sardinian	HGDP01077	2	Sardinian	6	95256763	106330503	22.95	9.569
BAS27	1	Basque	BAS33	1	Basque	6	107473067	123027169	37.84	10.496
HGDP00891	2	Russian	HGDP00901	1	Russian	6	110853510	121884560	16.3	6.224
UkrBel733	1	Ukrainian	UkrLv228	2	Ukrainian	6	111559785	123212276	19.64	7.003
BAS35	1	Basque	BAS33	2	Basque	6	113058948	123762695	17.27	6.133
HGDP01374	1	Basque	HGDP01378	2	Basque	6	118330580	125232434	16.84	6.007
lithuania10	1	Lithuanian	lithuania9	1	Lithuanian	6	125623810	132713607	13.84	6.438
NA15763	1	Icelandic	NA15759	1	Icelandic	6	136372622	142093037	13.37	6.486
HGDP00889	2	Russian	HGDP00895	1	Russian	6	136372622	143878564	19.06	8.367
HGDP01073	1	Sardinian	HGDP01074	1	Sardinian	6	143968715	150450034	17.03	7.163
HGDP01378	1	Basque	BAS25	1	Basque	6	144417730	150744999	12.76	7.455
BAS28	1	Basque	BAS33	1	Basque	6	145671990	151247867	21.64	7.075
SouthFrench3326	1	French	SouthFrench1112	1	French	6	148440511	152116243	31.35	6.872
HGDP00803	2	Orcadian	HGDP00810	2	Orcadian	6	149601591	157143339	25.12	13.081
HG01675	2	Spanish	HG01678	1	Spanish	6	151628947	155448648	15.74	6.644
HGDP01358	2	Basque	HGDP01364	1	Basque	6	154827813	159606982	25.44	7.115
HGDP00800	1	Orcadian	HGDP00802	1	Orcadian	6	155087562	159537024	18.78	6.426
HGDP00803	2	Orcadian	HGDP00810	1	Orcadian	6	157219303	161978943	16.2	6.414
HGDP01358	2	Basque	BAS30	1	Basque	6	157969924	162382239	15.72	6.742
HGDP01166	2	Italian_North	HGDP01168	2	Italian_North	6	158141805	164342459	20.75	9.527
BAS30	1	Basque	BAS33	2	Basque	6	158242901	163418608	13.14	7.318
HGDP01370	2	Basque	BAS30	1	Basque	6	161869692	165633751	17.53	7.633
Cyprus2AJ19	1	Cypriot	Cyprus21AJ19	1	Cypriot	6	162035248	165889478	24.8	7.834
HGDP01360	2	Basque	BAS30	1	Basque	6	163316622	166612022	18.1	7.02
HGDP01375	2	Basque	BAS30	1	Basque	6	163571809	166716272	21.34	7.257
HGDP01360	2	Basque	HGDP01375	2	Basque	6	163571809	166612022	21.82	6.758
HGDP01166	2	Italian_North	HGDP01168	1	Italian_North	6	164742304	167194505	14.46	6.319
HGDP01365	1	Basque	SouthFrench3951	2	French	6	167180528	170587470	11.68	6.322
HGDP01364	2	Basque	HGDP01374	1	Basque	7	42289	3825425	8.79	6.339
HGDP00803	2	Orcadian	HGDP00807	2	Orcadian	7	42289	4601777	18.11	7.876
Est380	2	Estonian	HG00183	1	Finnish	7	187132	4691867	24.94	7.653
HGDP00799	1	Orcadian	HGDP00802	1	Orcadian	7	1744293	8516820	30.11	13.272
HGDP01357	1	Basque	HGDP01358	2	Basque	7	1815501	7169107	12.77	9.486
HGDP01366	2	Basque	HGDP01375	2	Basque	7	4922341	8588920	9.9	8.029
HGDP01357	2	Basque	HGDP01358	2	Basque	7	8151469	13619086	28.93	9.309
HGDP00672	2	Sardinian	HGDP01070	2	Sardinian	7	10914886	17508208	30.23	10.766
HGDP00799	1	Orcadian	HGDP00802	2	Orcadian	7	10954219	21052503	45.76	16.42
HGDP01066	1	Sardinian	HGDP01074	2	Sardinian	7	11512425	14999183	15.42	6.268
HGDP01371	1	Basque	HGDP01375	2	Basque	7	13183938	17762482	21.9	8.354
HGDP01357	2	Basque	HGDP01358	1	Basque	7	13571305	17703843	15.78	7.736
HG01516	2	Spanish_North	HG01518	1	Spanish_North	7	13971447	17691834	12.48	6.56
HGDP01362	2	Basque	HGDP01379	1	Basque	7	14976147	19146586	13.99	6.862
NA15762	2	Icelandic	NA15761	2	Icelandic	7	15833180	22054057	34.66	9.973
HG01516	1	Spanish_North	HG01518	1	Spanish_North	7	17528047	22148081	24.53	7.642
HGDP01366	1	Basque	HGDP01370	2	Basque	7	18392943	22930238	14.96	8.028
HGDP01074	1	Sardinian	HGDP01076	2	Sardinian	7	18854401	22164432	13.06	6.526
HG01700	2	Spanish_North	HG01702	1	Spanish_North	7	18930016	24856032	20.15	9.078
HGDP01362	1	Basque	SouthFrench4018	2	French	7	21868516	27118974	18.86	6.801
GREEKGRALPOP5	1	Greek	GREEKGRALPOP12	2	Greek	7	21984715	28240890	16.47	7.678
Malta4AM91	2	Maltese	Malta2AM91	2	Maltese	7	22045194	29225521	25.45	10.061
NA15763	2	Icelandic	NA15760	1	Icelandic	7	22103378	29160604	26.38	9.546
HGDP01360	2	Basque	BAS25	2	Basque	7	22484525	28286674	21.05	6.675
HGDP01357	1	Basque	HGDP01358	1	Basque	7	22500579	29101891	23.19	8.68
HGDP00796	2	Orcadian	HGDP00802	1	Orcadian	7	23099778	30711961	30.84	10.011
Malta7AM91	2	Maltese	Malta16AM91	2	Maltese	7	24285687	28723407	25.12	6.019
Malta7AM91	1	Maltese	Malta2AM91	1	Maltese	7	25025905	29549049	29.75	7.015
HGDP00802	1	Orcadian	HGDP00808	1	Orcadian	7	26590737	31082151	18.49	6.825
HGDP00671	2	Sardinian	HGDP01070	1	Sardinian	7	26674026	31213561	32.29	7.034
HGDP00668	1	Sardinian	HGDP00672	2	Sardinian	7	32960718	39577197	24.6	8.578
HGDP01362	2	Basque	HGDP01380	1	Basque	7	33593556	38433361	14.97	6.723
HGDP00802	1	Orcadian	HGDP00810	2	Orcadian	7	37003060	43319101	23.72	8.175
HGDP00889	2	Russian	HGDP00896	1	Russian	7	39554212	45759433	18.58	6.883
HG01702	2	Spanish_North	BAS27	1	Basque	7	41075786	47214699	25.34	6.946
SouthFrench3326	2	French	SouthFrench1112	1	French	7	42472505	57405858	31.77	14.297
bel23s	2	Belarusian	HG00183	1	Finnish	7	49344394	57335601	21.99	6.629
HGDP00794	2	Orcadian	HGDP00797	2	Orcadian	7	64150733	72939939	14.4	6.13
HGDP01366	2	Basque	HGDP01378	2	Basque	7	70270352	75902341	10.55	6.261
BAS32	2	Basque	BAS28	2	Basque	7	73326629	78386008	8.99	6.734
HGDP01366	1	Basque	HGDP01375	1	Basque	7	76446322	80764515	12.43	6.103
HGDP00671	2	Sardinian	HGDP01077	1	Sardinian	7	78287193	83568964	16.25	6.682
HGDP00882	1	Russian	HGDP00895	1	Russian	7	78680726	86050044	13.98	7.461
HGDP01063	2	Sardinian	HGDP01076	1	Sardinian	7	81046460	96623583	39.06	13.017
HGDP01357	2	Basque	HG01682	2	Spanish	7	88945484	96786625	18.34	7.24
HGDP01162	1	Italian_North	HGDP01168	2	Italian_North	7	96110319	104494565	17.58	7.346
HGDP01357	1	Basque	HGDP01358	2	Basque	7	97781799	109385282	34.54	11.691
TP06	2	Sicilian	TP04	1	Sicilian	7	101724053	106629025	17.57	6.003
NA15207	1	Hungarian	A306	2	Romanian	7	106034486	111789767	13.96	6.165
HGDP01366	2	Basque	HG01625	1	Spanish	7	109514109	119577292	22.6	6.601
HGDP01359	2	Basque	HGDP01378	2	Basque	7	110240470	121246131	11.41	6.919
HGDP00797	1	Orcadian	HGDP00798	2	Orcadian	7	111774322	122542790	26.68	6.525
HGDP01162	2	Italian_North	HGDP01168	2	Italian_North	7	113257753	129931402	22.91	9.806
HGDP01071	1	Sardinian	HGDP01074	2	Sardinian	7	119584869	134307114	34.32	11.524
HGDP00794	2	Orcadian	HGDP00798	1	Orcadian	7	121228390	137162991	47.71	13.765
HGDP00805	2	Orcadian	HGDP00810	1	Orcadian	7	123619755	131196604	21.07	6.057
HGDP00883	1	Russian	HGDP00884	1	Russian	7	126784263	134036544	22.59	7.557
HGDP01067	2	Sardinian	HGDP01071	1	Sardinian	7	127809305	134307114	18.26	7.322
HGDP01067	2	Sardinian	HGDP01074	2	Sardinian	7	127809305	134452558	22.18	7.544
A362	1	Romanian	A374	2	Romanian	7	129916030	135487050	27.31	6.536
GREEKGRALPOP13	2	Greek	GREEKGRALPOP17	2	Greek	7	135472912	139331850	10.12	6.656
NA17373	1	Greek	NA17377	1	Greek	7	137639026	142022633	18.12	8.213
HGDP01062	2	Sardinian	HGDP01063	2	Sardinian	7	137995018	142034803	17.81	7.158
HGDP00794	2	Orcadian	HGDP00798	1	Orcadian	7	139141670	145252241	12.73	7.67
HGDP00883	2	Russian	HGDP00894	1	Russian	7	140360644	147203816	13.52	6.692
GREEKGRALPOP13	1	Greek	GREEKGRALPOP17	2	Greek	7	142640596	148239727	17.44	6.743
NA15765	1	Icelandic	NA15760	1	Icelandic	7	143224344	148958103	17.47	7.048
HGDP01365	2	Basque	BAS22	2	Basque	7	147864513	151391821	11.44	6.653
HGDP01365	2	Basque	BAS33	1	Basque	7	148162090	151536757	12.5	7.103
NA15763	1	Icelandic	NA15757	2	Icelandic	7	154179939	156353096	16.23	7.697
BAS22	1	Basque	BAS28	1	Basque	7	154984430	157292668	16.59	6.341
HGDP00880	1	Russian	HGDP00888	1	Russian	7	155056885	159038624	27.42	9.216
HGDP00805	1	Orcadian	HGDP00806	1	Orcadian	8	187938	2970477	13.81	6.383
Est377	2	Estonian	Est397	2	Estonian	8	187938	3025657	19.84	6.67
HGDP00796	1	Orcadian	HGDP00800	1	Orcadian	8	3366641	5574821	19.92	6.857
HGDP00524	1	French	HGDP01378	2	Basque	8	4474139	6712937	14.32	6.134
HGDP01166	1	Italian_North	HGDP01168	1	Italian_North	8	4736298	7366063	17.29	6.432
HGDP01063	2	Sardinian	HGDP01075	1	Sardinian	8	6780244	13052751	13.49	11.558
HGDP00892	2	Russian	HGDP00903	1	Russian	8	8325605	15644927	25.24	13.628
UkrBel736	1	Ukrainian	NA15200	2	Hungarian	8	9294638	13155789	5.62	8.729
SR23	1	Sicilian	GREEKGRALPOP4	2	Greek	8	9375944	12715797	5.19	7.707
NOR126	2	Norwegian	French24118	1	French	8	10416017	13024948	4.92	7.712
HungarianC5	1	Hungarian	NA15202	1	Hungarian	8	10853868	13271982	4.99	7.212
HGDP00796	1	Orcadian	HGDP00798	1	Orcadian	8	10853868	17607534	21.65	14.969
HG01624	2	Spanish	French24381	1	French	8	11463015	13395487	5.11	6.025
HGDP01064	1	Sardinian	HGDP01066	2	Sardinian	8	11589383	14967636	12.02	7.915
HGDP01359	2	Basque	SouthFrench3326	2	French	8	11644821	13816796	11.08	6.381
ALB220	2	Albanian	French24437	2	French	8	12628191	16815701	11.64	7.002
HGDP00880	2	Russian	HGDP00902	2	Russian	8	12715744	16661869	20.42	6.213
HGDP01364	2	Basque	HGDP01373	1	Basque	8	12980647	16842329	7.67	6.156
HGDP01377	1	Basque	HGDP01378	2	Basque	8	13216874	17956288	21.56	8.253
HGDP00880	2	Russian	HG00182	2	Finnish	8	13679943	17438936	15.69	6.577
HG01682	1	Spanish	HG01673	2	Spanish	8	14859480	19107115	17.22	8.903
HGDP01362	1	Basque	HG02238	1	Spanish	8	17635110	20881539	16.54	6.081
TP07	2	Sicilian	ITS7	1	Italian_South	8	24240704	29326202	45.82	7.239
HGDP01077	1	Sardinian	HGDP01079	1	Sardinian	8	24416368	29837387	25.11	8.833
HGDP01064	1	Sardinian	HGDP01074	1	Sardinian	8	29192417	36519353	19.25	6.03
SouthFrench3326	1	French	SouthFrench1112	1	French	8	30787906	38851204	17.43	6.142
Est375	2	Estonian	HG00266	2	Finnish	8	58756368	67438434	26.9	6.868
HG00103	2	Scottish	HG00105	1	Scottish	8	64907701	73975492	31.16	10.38
HG00266	2	Finnish	HG00173	2	Finnish	8	69008239	77891849	28.27	10.86
HG00103	2	Scottish	HG00105	2	Scottish	8	72012331	77791967	28.7	6.724
HGDP01062	2	Sardinian	HGDP01063	1	Sardinian	8	73185844	81962952	25.88	7.086
Est372	2	Estonian	HG00183	1	Finnish	8	73266227	82156582	16.62	6.826
HGDP01368	1	Basque	BAS27	1	Basque	8	73266227	82775099	18.68	7.394
HGDP00805	1	Orcadian	HGDP00806	2	Orcadian	8	73779821	81993109	17.83	6.091
A362	1	Romanian	A374	2	Romanian	8	74326270	94034543	40.91	11.423
CRO48	1	Croatian	G429	2	Romanian	8	77480449	88289938	21.9	6.342
HGDP01368	1	Basque	HG01702	2	Spanish_North	8	89653422	97322937	16.19	6.649
HGDP01379	1	Basque	HG01504	1	Spanish	8	90007151	96958218	22.95	6.036
HGDP00887	2	Russian	HGDP00889	1	Russian	8	90049929	96958218	19.97	6.019
GREEKGRALPOP10	2	Greek	ALB220	1	Albanian	8	95205117	101389567	20.88	6.275
HG01605	1	Spanish	HG01623	2	Spanish	8	95987063	101478385	11.14	6.068
HG01684	1	Spanish	BAS33	1	Basque	8	96898311	102482543	21.33	6.607
HG00104	1	Scottish	HG00106	1	Scottish	8	98954739	118154341	38.56	14.991
HGDP00808	2	Orcadian	HGDP00810	2	Orcadian	8	102482543	125437567	64.26	20.136
lithuania10	2	Lithuanian	LithuanianA1	2	Lithuanian	8	106594719	118478937	20.31	6.938
HGDP00807	1	Orcadian	HGDP00810	1	Orcadian	8	118481771	128061454	34.33	13.696
HGDP01064	2	Sardinian	HGDP01074	2	Sardinian	8	121372877	125565328	21.41	6.665
BAS35	1	Basque	SouthFrench3951	1	French	8	121915663	125456300	13.55	6.046
HGDP00805	1	Orcadian	HGDP00806	2	Orcadian	8	124722391	128648726	18.11	7.624
GREEKGRALPOP3	1	Greek	GREEKGRALPOP8	1	Greek	8	133946133	140333641	21.49	11.039
HGDP00895	1	Russian	HGDP00903	1	Russian	8	135460281	139781839	18.4	6.047
HGDP00671	1	Sardinian	HGDP01079	1	Sardinian	8	135790751	139867430	20.11	6.201
French24075	1	French	French24437	1	French	8	139880901	142990037	13.13	6.171
HG00104	2	Scottish	HG00106	1	Scottish	9	1101201	4287466	22.31	8.965
HGDP00797	2	Orcadian	HGDP00805	2	Orcadian	9	1670351	3958159	10.44	6.443
HGDP00805	2	Orcadian	HGDP00808	2	Orcadian	9	1963540	4352621	12.5	6.342
HGDP00805	2	Orcadian	HGDP00807	2	Orcadian	9	3972043	8473169	21.06	9.325
HG00104	2	Scottish	HG00106	1	Scottish	9	7173500	10905201	25.41	8.719
HGDP00668	2	Sardinian	HGDP00672	2	Sardinian	9	7910934	12081345	18.98	7.171
HGDP00797	1	Orcadian	HGDP00810	2	Orcadian	9	9560331	13775193	11.77	6.372
HGDP00671	1	Sardinian	HGDP00672	2	Sardinian	9	9909726	16974855	40.25	12.874
HGDP01357	1	Basque	HGDP01367	1	Basque	9	14248877	17481424	6.82	6.218
HGDP01063	1	Sardinian	HGDP01072	2	Sardinian	9	16151623	19924298	21.82	6.259
HGDP01370	1	Basque	HGDP01375	2	Basque	9	17518891	22466171	13.65	7.35
HGDP01070	2	Sardinian	HGDP01079	2	Sardinian	9	18906641	25117554	23.55	9.156
HGDP01360	1	Basque	HGDP01380	1	Basque	9	21683289	27182602	17.04	8.258
HGDP01360	2	Basque	BAS35	1	Basque	9	22986069	26583816	10.73	6.056
HGDP01364	2	Basque	HGDP01380	2	Basque	9	23499065	27341338	12.48	6.05
HGDP00511	2	French	French24400	1	French	9	23592812	27586454	14.65	6.339
HGDP01062	2	Sardinian	HGDP01078	1	Sardinian	9	23950769	27756019	9.81	6.574
HGDP01360	2	Basque	HGDP01366	1	Basque	9	23972117	28526762	19.49	7.83
HGDP00896	2	Russian	HGDP00902	1	Russian	9	25737154	30889977	20.27	6.651
HGDP00797	1	Orcadian	HGDP00806	1	Orcadian	9	32077595	38314566	25.15	6.084
HGDP01374	2	Basque	SouthFrench1112	1	French	9	32249231	38713004	14.54	7.589
HGDP01374	2	Basque	HGDP01375	1	Basque	9	32943222	38713004	13.25	6.35
HGDP00796	1	Orcadian	HGDP00798	2	Orcadian	9	71044890	80112213	34.98	10.86
HGDP00898	1	Russian	HGDP00903	1	Russian	9	71146386	77879929	14.86	6.146
HGDP01065	1	Sardinian	HGDP01069	2	Sardinian	9	71492109	78493521	21.91	6.913
HG01746	2	Spanish	BAS30	1	Basque	9	72413809	80826181	17.36	10.426
HGDP00807	2	Orcadian	HGDP00810	2	Orcadian	9	72757989	80086442	33.67	9.368
GREEKGRALPOP5	1	Greek	GREEKGRALPOP12	1	Greek	9	76758064	80147246	14.56	6.484
HGDP00805	1	Orcadian	HGDP00806	1	Orcadian	9	77265374	80730476	12.19	6.461
HGDP00668	2	Sardinian	HGDP00669	2	Sardinian	9	78482781	82404259	21.88	7.067
HGDP01379	1	Basque	HG01700	2	Spanish_North	9	78500752	82542320	12.14	7.294
Malta7AM91	1	Maltese	Malta2AM91	1	Maltese	9	79220342	84233782	15.87	6.896
HGDP00805	2	Orcadian	HGDP00806	1	Orcadian	9	80865783	86736068	25.49	8.098
HGDP01166	2	Italian_North	HGDP01168	2	Italian_North	9	80985638	89205627	25.06	11.359
HG01679	2	Spanish	SouthFrench3068	2	French	9	89271151	94246772	21.41	7.577
HGDP00672	2	Sardinian	HGDP01070	2	Sardinian	9	90078449	103968906	42.43	13.669
HGDP00668	2	Sardinian	HGDP01070	2	Sardinian	9	90805345	99056915	24.92	8.563
HGDP00668	2	Sardinian	HGDP00672	2	Sardinian	9	90805345	99056915	25.17	8.563
HGDP00805	1	Orcadian	HGDP00806	2	Orcadian	9	90850249	96563349	20.83	6.331
GREEKGRALPOP5	1	Greek	GREEKGRALPOP12	1	Greek	9	104165360	110317665	16.89	7.35
HG00233	1	English	French24090	1	French	9	105449992	111140133	22.21	7.88
HGDP00797	2	Orcadian	HGDP00810	2	Orcadian	9	108993442	116471298	22.7	11.876
HGDP00882	2	Russian	HGDP00902	1	Russian	9	110394160	116153389	27.63	8.46
GREEKGRALPOP5	2	Greek	GREEKGRALPOP12	1	Greek	9	110987236	120749989	49.92	14.234
HGDP00805	2	Orcadian	HGDP00806	1	Orcadian	9	111450528	121359107	43.32	14.321
HGDP00797	2	Orcadian	HGDP00807	1	Orcadian	9	112269713	116471298	15.68	6.243
HGDP00807	1	Orcadian	HGDP00810	2	Orcadian	9	112269713	116899701	19.87	7.182
NA15766	2	Icelandic	NA15761	1	Icelandic	9	112583729	117376461	19.57	7.989
HGDP00803	1	Orcadian	HGDP00808	1	Orcadian	9	113656115	120758582	28.98	10.316
HGDP01364	1	Basque	SouthFrench4018	2	French	9	113779436	117739703	12.61	6.42
HGDP00669	2	Sardinian	HGDP01071	2	Sardinian	9	116432208	123148475	33.08	10.453
HGDP00882	2	Russian	HGDP00901	1	Russian	9	116893831	124131731	34.35	9.657
HGDP00669	2	Sardinian	HGDP01063	1	Sardinian	9	117817351	123148475	23.68	7.676
HGDP01063	1	Sardinian	HGDP01071	2	Sardinian	9	117817351	126016504	30.37	10.407
HG01678	2	Spanish	BAS32	1	Basque	9	121496218	126862743	12.9	6.594
HGDP01380	1	Basque	HG01697	2	Spanish	9	123223421	129475179	16.07	6.289
HGDP00805	2	Orcadian	HGDP00810	1	Orcadian	9	126891651	135102808	21.88	12.513
HGDP00797	1	Orcadian	HGDP00808	2	Orcadian	9	126927204	133318751	19.13	8.71
GREEKGRALPOP15	1	Greek	GREEKGRALPOP16	2	Greek	9	127073312	132968484	55.08	7.108
HG01518	1	Spanish_North	BAS31	2	Basque	9	130783441	134213017	9.42	7.3
HGDP00797	2	Orcadian	HGDP00808	2	Orcadian	9	133337089	136851274	17.9	8.228
HGDP01379	2	Basque	HG01699	2	Spanish	9	133415084	136705440	17.23	7.065
HGDP00802	1	Orcadian	HGDP00805	1	Orcadian	9	133970284	137374480	18.91	8.739
HGDP00805	2	Orcadian	HGDP00810	1	Orcadian	9	135138258	137464195	8.9	7.155
BAS32	1	Basque	BAS28	2	Basque	9	135335430	137298919	9.92	6.138
HG00183	2	Finnish	HG00173	2	Finnish	9	136037259	138026996	14.23	7.951
HGDP00808	1	Orcadian	NA15762	2	Icelandic	10	3363137	6387130	18.82	7.497
A325	2	Romanian	A362	2	Romanian	10	3748979	7708384	30.9	10.946
HGDP01375	1	Basque	HG01675	2	Spanish	10	4216358	6645316	16.12	6.398
HGDP00674	1	Sardinian	HGDP01078	1	Sardinian	10	5123507	8492791	32.48	9.051
HGDP00674	2	Sardinian	HGDP01078	1	Sardinian	10	5123507	9266428	38.64	10.369
HGDP00667	2	Sardinian	HGDP00672	2	Sardinian	10	5634645	7930910	14.12	6.511
HGDP01359	2	Basque	BAS27	2	Basque	10	7176313	10328905	12.66	6.156
HGDP00674	1	Sardinian	HGDP01078	2	Sardinian	10	11133119	13928895	25.05	7.273
NA15757	1	Icelandic	NA15765	1	Icelandic	10	11696089	15214583	29.89	8.872
HG01518	2	Spanish_North	BAS33	2	Basque	10	11723870	14643470	18.54	7.476
HGDP00879	1	Russian	HGDP00883	1	Russian	10	11828686	14664672	23.84	7.299
GREEKGRALPOP13	2	Greek	GREEKGRALPOP16	1	Greek	10	14053660	21558239	23.5	11.785
HGDP00805	2	Orcadian	HGDP00806	1	Orcadian	10	14409669	26620948	31.64	16.589
HGDP01371	1	Basque	HG01682	1	Spanish	10	15303527	24553625	21.81	11.325
HGDP01163	1	Italian_North	HGDP01166	1	Italian_North	10	16715657	24684210	27.86	9.405
HGDP00898	2	Russian	bel82s	2	Belarusian	10	19195718	24720444	13.72	6.274
HGDP00668	1	Sardinian	HGDP01069	1	Sardinian	10	20280796	26185425	18.6	6.981
GREEKGRALPOP13	2	Greek	GREEKGRALPOP16	2	Greek	10	21612637	29425101	23.17	9.274
HGDP01370	2	Basque	HGDP01379	1	Basque	10	23708265	29238423	19.43	7.166
HG00234	1	English	French24178	1	French	10	25997959	30102271	6.94	6.026
HGDP01062	1	Sardinian	HGDP01064	2	Sardinian	10	26224923	30919683	14.33	7.579
HGDP00798	2	Orcadian	HGDP00802	2	Orcadian	10	28977010	33540125	16.92	6.567
HGDP00515	2	French	HGDP01364	1	Basque	10	29282337	36220109	28.28	8.707
HGDP01357	1	Basque	HGDP01364	1	Basque	10	29687480	36220109	24.29	7.672
HGDP00515	2	French	HGDP01357	1	Basque	10	29687480	36570093	25.48	8.155
Malta2AM91	1	Maltese	Malta16AM91	2	Maltese	10	30166122	36058204	18.73	6.439
HGDP00674	1	Sardinian	HGDP01078	2	Sardinian	10	30512258	36495749	16.58	6.353
HGDP01363	2	Basque	SouthFrench1112	1	French	10	43809570	49801239	5.93	6.716
NA15206	1	Hungarian	HG01702	2	Spanish_North	10	44115713	49404479	5.37	6.212
HG01615	2	Spanish	NOR107	1	Norwegian	10	44245036	49497432	5.16	6.211
HGDP01368	2	Basque	BAS30	1	Basque	10	44362266	49421173	6.49	6.111
HGDP01371	1	Basque	HGDP01373	1	Basque	10	44362266	50821243	12.07	7.572
lithuania3	2	Lithuanian	bel8s	2	Belarusian	10	45006604	50637298	6.58	7.056
HGDP00887	2	Russian	HGDP00895	1	Russian	10	45501692	50637298	6.25	6.671
G408	2	Romanian	G434	2	Romanian	10	46021631	50824619	5.91	6.574
lithuania8	2	Lithuanian	UkrLv228	2	Ukrainian	10	47142364	52096869	4.86	8.648
HGDP01358	1	Basque	HG02238	2	Spanish	10	47600792	52733719	7.01	7.839
HGDP01359	2	Basque	BAS28	2	Basque	10	47628892	53134347	8.95	8.207
SouthFrench4018	2	French	BAS28	2	Basque	10	47628892	53134347	9.07	8.207
UkrBel620	1	Ukrainian	UkrBel614	1	Ukrainian	10	49911701	57557624	14.74	10.991
HGDP00903	2	Russian	lithuania10	2	Lithuanian	10	50014328	53973794	9.57	6.09
HG01503	1	Spanish	HG01702	2	Spanish_North	10	53047303	59433399	14.4	7.342
HG01503	1	Spanish	BAS22	2	Basque	10	53068604	57557624	11.11	6.318
HG01702	2	Spanish_North	BAS22	2	Basque	10	53068604	57557624	11.57	6.318
HGDP00796	1	Orcadian	HGDP00805	2	Orcadian	10	54531899	64340802	27.68	9.452
HGDP00673	2	Sardinian	HGDP01073	2	Sardinian	10	54540949	62014629	18.11	7.543
Est391	1	Estonian	UkrLv237	2	Ukrainian	10	54665775	61806053	6.78	7.041
HGDP00671	1	Sardinian	HGDP01073	2	Sardinian	10	54671926	62014629	18.64	7.365
HGDP00671	1	Sardinian	HGDP00673	2	Sardinian	10	54671926	63756146	26.34	8.695
HGDP00895	1	Russian	HGDP00902	2	Russian	10	54719265	64220494	21.37	8.929
HGDP00901	1	Russian	HGDP00903	2	Russian	10	55093531	61817865	20.83	6.178
Cyprus2AJ19	2	Cypriot	Cyprus21AJ19	1	Cypriot	10	55237052	71212497	32.45	13.67
HGDP00805	1	Orcadian	HGDP00806	2	Orcadian	10	57966330	83598842	73.22	27.557
HGDP00805	1	Orcadian	HGDP00810	2	Orcadian	10	73348814	83598842	30.26	11.01
HGDP00806	2	Orcadian	HGDP00810	2	Orcadian	10	73348814	88869533	48.15	16.271
HGDP01073	2	Sardinian	HGDP01076	1	Sardinian	10	73729752	82402437	22.22	8.476
HGDP01067	2	Sardinian	HGDP01076	1	Sardinian	10	73858454	82402437	26.94	8.33
HGDP01067	2	Sardinian	HGDP01073	2	Sardinian	10	73858454	84440414	35.57	11.422
HGDP00672	1	Sardinian	HGDP01077	1	Sardinian	10	79437972	84440414	20.18	7.737
HGDP00794	1	Orcadian	HGDP00798	2	Orcadian	10	82198917	87706715	21.21	6.297
HGDP01379	1	Basque	BAS32	2	Basque	10	85458234	91367621	20.38	6.522
HGDP01066	2	Sardinian	HGDP01074	1	Sardinian	10	90034883	97987535	25.44	7.694
HGDP00805	2	Orcadian	HGDP00806	1	Orcadian	10	92876015	100350322	21.09	7.563
HGDP00672	2	Sardinian	HGDP00673	1	Sardinian	10	92876015	102956606	37.16	10.127
HGDP00805	2	Orcadian	HGDP00806	2	Orcadian	10	100218023	108803740	26.66	6.461
BAS35	2	Basque	BAS22	1	Basque	10	100242039	119498160	45.1	19.309
GREEKGRALPOP5	1	Greek	GREEKGRALPOP12	1	Greek	10	108628711	118351182	51.78	11.099
HGDP00794	2	Orcadian	HGDP00802	2	Orcadian	10	109303685	115375947	16.36	6.688
HG01512	1	Spanish	HG01513	1	Spanish	10	112191320	116265181	20.86	6.554
HGDP00807	2	Orcadian	HGDP00810	2	Orcadian	10	119633278	124470089	13.5	8.466
HGDP00888	2	Russian	HGDP00894	1	Russian	10	119701909	125267731	18.7	9.39
BAS35	2	Basque	BAS22	2	Basque	10	120127769	126601564	23.85	12.745
HGDP00671	1	Sardinian	HGDP01070	2	Sardinian	10	120572246	127468458	29.32	14.055
HGDP00805	1	Orcadian	HGDP00807	2	Orcadian	10	120616433	124470089	14.03	7.08
HGDP00805	1	Orcadian	HGDP00810	2	Orcadian	10	120616433	125868801	24.59	10.456
NOR109	1	Norwegian	NOR111	1	Norwegian	10	124978881	127731365	18.02	6.103
HGDP00671	2	Sardinian	HGDP01070	1	Sardinian	10	130656238	135374889	26.49	10.8
HGDP00882	1	Russian	HGDP00890	2	Russian	10	131841600	135374889	22.6	7.188
HG01746	2	Spanish	SouthFrench3068	1	French	10	131928643	135374889	20.38	6.99
HGDP00797	2	Orcadian	HGDP00803	2	Orcadian	10	131997968	135374889	13.01	6.918
HGDP01153	2	Italian_North	HGDP01156	2	Italian_North	11	1725890	3681850	7.8	6.048
HGDP00894	2	Russian	HGDP00898	2	Russian	11	1725890	8186677	27.38	14.615
HGDP00805	2	Orcadian	HGDP00806	2	Orcadian	11	2470093	6447013	17.95	8.9
NA15755	1	Icelandic	NA15760	1	Icelandic	11	2618012	6407190	22.23	8.268
HGDP01357	2	Basque	HGDP01359	1	Basque	11	3126812	6492947	12.96	7.493
ALB213	2	Albanian	GREEKGRALPOP14	1	Greek	11	4113470	7952957	22.42	7.733
HGDP00797	1	Orcadian	HGDP00803	1	Orcadian	11	4725667	11067215	28.24	10.655
NA15755	1	Icelandic	NA15760	2	Icelandic	11	6327923	11402963	23.84	8.24
HGDP01359	2	Basque	HGDP01366	1	Basque	11	6410397	11366116	28.88	7.903
HGDP00800	1	Orcadian	HGDP00802	1	Orcadian	11	7515527	13949504	26.53	10.919
HGDP01367	2	Basque	HGDP01377	2	Basque	11	8291364	14089499	33.71	9.44
HGDP00805	2	Orcadian	HGDP00806	2	Orcadian	11	8334841	12423579	18.62	6.672
HGDP01374	2	Basque	BAS33	2	Basque	11	10344910	13094968	15.8	6.678
HGDP01073	2	Sardinian	HGDP01074	1	Sardinian	11	10563823	15740882	25.87	8.197
LithuanianF1	1	Lithuanian	Est375	2	Estonian	11	12009569	17459107	18.65	6.515
A325	2	Romanian	A374	2	Romanian	11	12179587	20785134	45.85	12.687
HGDP00880	2	Russian	HGDP00901	1	Russian	11	13127893	19955905	23.73	8.202
HGDP01367	2	Basque	HGDP01374	2	Basque	11	19404150	21505843	12.65	6.343
GREEKGRALPOP13	2	Greek	GREEKGRALPOP17	1	Greek	11	19562796	21734095	13.59	6.383
HGDP01358	1	Basque	HG01682	1	Spanish	11	20116843	24421735	13.35	7.176
HGDP00673	1	Sardinian	HGDP01073	1	Sardinian	11	20689849	24756847	12.82	6.488
HGDP00796	1	Orcadian	HGDP00799	2	Orcadian	11	27261978	34436969	21.77	6.083
HG01613	1	Spanish	HG01615	2	Spanish	11	30145730	35846496	20.42	7.085
HGDP00889	1	Russian	HGDP00902	2	Russian	11	30683487	35568911	21.18	6.678
NOR119	2	Norwegian	NOR109	2	Norwegian	11	33383218	37672517	23.27	7.922
HG01613	2	Spanish	HG01615	2	Spanish	11	35647747	46206479	42.92	11.428
BAS35	2	Basque	SouthFrench1323	2	French	11	64226279	71844326	14.9	6.963
A325	2	Romanian	A362	1	Romanian	11	64855986	76378099	21.96	10.34
A325	2	Romanian	A343	2	Romanian	11	69975570	78945216	25.06	9.155
BAS35	1	Basque	BAS32	2	Basque	11	76456935	81220764	17.44	6.363
HGDP01370	1	Basque	HGDP01379	2	Basque	11	76779129	84329118	22.21	8.172
HGDP01370	1	Basque	HG01623	2	Spanish	11	77708344	85972296	19.18	8.369
HGDP01379	2	Basque	HG01623	2	Spanish	11	77708344	84329118	22.92	7.596
HG01613	1	Spanish	HG01615	1	Spanish	11	79252327	96527209	50.8	15.376
HGDP01368	1	Basque	HGDP01370	1	Basque	11	79362677	88022988	19.47	7.66
HGDP00807	2	Orcadian	HGDP00810	1	Orcadian	11	79972933	91575773	21.2	8.625
HGDP00883	2	Russian	HGDP00888	2	Russian	11	84200073	98719198	34.67	12.694
HGDP01367	1	Basque	HGDP01379	2	Basque	11	84334117	96239605	31.16	10.424
HGDP00898	2	Russian	HG00171	1	Finnish	11	85924380	94393115	16.19	6.291
Malta4AM91	2	Maltese	Malta2AM91	2	Maltese	11	97793343	105136846	31.58	6.614
HGDP01363	2	Basque	BAS32	2	Basque	11	99488611	106529971	16.69	6.067
HGDP01363	2	Basque	HG02238	2	Spanish	11	100937307	108947427	20.01	6.239
HG01624	1	Spanish	BAS27	2	Basque	11	102211151	110772812	25.35	7.04
HG02238	2	Spanish	BAS30	1	Basque	11	102563300	112837878	21.23	8.805
HGDP00805	1	Orcadian	HGDP00806	1	Orcadian	11	102799430	113124718	24.27	8.881
HGDP01068	1	Sardinian	HGDP01073	2	Sardinian	11	109475737	115685107	25.99	7.487
HGDP00797	1	Orcadian	HGDP00808	2	Orcadian	11	110708509	120567135	63.74	15.068
HGDP00797	1	Orcadian	HGDP00808	1	Orcadian	11	110811164	115763198	28.84	6.429
HGDP00805	2	Orcadian	HGDP00806	1	Orcadian	11	113120668	122995325	60.09	16.738
HGDP01161	1	Italian_North	HGDP01162	2	Italian_North	11	113846872	117679935	22.93	7.23
HGDP01065	1	Sardinian	HGDP01071	1	Sardinian	11	114080769	119208576	19.95	8.143
NA15763	2	Icelandic	NA15764	2	Icelandic	11	119527013	122893646	20.53	6.295
HGDP01064	2	Sardinian	HGDP01067	2	Sardinian	11	119807543	123091804	19.05	6.357
HGDP00794	2	Orcadian	HGDP00796	1	Orcadian	11	121507658	124708698	17.4	6.096
HG01762	2	Spanish	HG02220	2	Spanish	11	122086647	126444651	17.7	8.005
HGDP00668	2	Sardinian	HGDP01079	2	Sardinian	11	127057362	131059819	22.09	7.742
HG02220	1	Spanish	BAS31	1	Basque	11	128239740	131121515	12.39	6.491
HGDP00668	1	Sardinian	HGDP01077	1	Sardinian	12	2057542	7884351	39.12	14.55
SouthFrench1323	1	French	SouthFrench4018	2	French	12	2805632	6435753	21.16	10.142
HGDP00807	1	Orcadian	HGDP00808	1	Orcadian	12	4008969	11792672	26.17	15.838
HGDP01371	2	Basque	BAS28	1	Basque	12	4101334	6432486	19.73	6.029
HGDP01371	2	Basque	HGDP01380	2	Basque	12	5069229	8205751	15.52	7.038
HGDP00807	1	Orcadian	HGDP00810	1	Orcadian	12	5147713	11792672	17.64	12.294
HGDP00808	1	Orcadian	HGDP00810	1	Orcadian	12	5147713	12006544	20.92	13.013
HGDP00805	1	Orcadian	HGDP00806	2	Orcadian	12	5888253	11962573	21.39	11.109
HGDP00671	2	Sardinian	HGDP01077	1	Sardinian	12	6203155	10834865	9.59	8.23
HGDP00892	2	Russian	HGDP00896	2	Russian	12	6908225	11608776	13.48	7.354
HGDP00803	2	Orcadian	HGDP00810	2	Orcadian	12	7847587	12721298	12.1	9.118
A362	2	Romanian	A374	2	Romanian	12	8180639	12132157	14.5	6.968
HGDP01359	1	Basque	HG01675	1	Spanish	12	8267225	12016807	13.1	6.014
A362	2	Romanian	A374	1	Romanian	12	12105858	16191296	21.94	6.459
HGDP00797	1	Orcadian	HGDP00803	2	Orcadian	12	20294159	25526697	33.66	8.459
NA15755	2	Icelandic	NA15766	2	Icelandic	12	20531641	29025627	37.48	11.573
HGDP00880	2	Russian	HGDP00887	2	Russian	12	20794191	24936973	11.26	6.299
HGDP00879	2	Russian	HGDP00893	1	Russian	12	20796949	26560784	18.32	8.897
A306	2	Romanian	A374	1	Romanian	12	20956268	25645817	12.18	7.143
GREEKGRALPOP13	2	Greek	GREEKGRALPOP12	2	Greek	12	23134279	27972737	20.37	7.184
SouthFrench3951	1	French	SouthFrench4018	1	French	12	23782574	27997983	19.82	6.542
HGDP00672	2	Sardinian	HGDP01070	1	Sardinian	12	24150383	29117417	23.1	6.925
A362	1	Romanian	A374	1	Romanian	12	42362561	51936508	26.22	7.791
HGDP01360	2	Basque	HG01518	2	Spanish_North	12	46514123	52606121	17.81	6.065
HGDP00797	1	Orcadian	HGDP00810	1	Orcadian	12	49269099	61755967	32.32	11.81
hungary3	1	Hungarian	NA15206	2	Hungarian	12	51581565	55418629	31.6	6.227
HGDP00803	1	Orcadian	HGDP00806	1	Orcadian	12	52913029	60131598	25.42	7.629
BAS28	1	Basque	BAS27	1	Basque	12	52931547	58839960	13.83	6.372
HG01699	1	Spanish	BAS28	1	Basque	12	53315157	66115059	22.63	11.502
NA15765	1	Icelandic	NA15758	1	Icelandic	12	54971583	67909566	27.07	11.969
hungary3	2	Hungarian	NA15206	2	Hungarian	12	60041477	68826869	22.73	9.41
HGDP00671	1	Sardinian	HGDP00673	1	Sardinian	12	63046941	67909350	13.52	6.116
HGDP00896	2	Russian	HGDP00901	2	Russian	12	63122612	70082758	32.38	9.579
HGDP00805	1	Orcadian	HGDP00806	2	Orcadian	12	65921662	76538614	31.56	13.798
HGDP00806	2	Orcadian	HGDP00810	2	Orcadian	12	66522359	70448946	13.9	6.005
HGDP00805	1	Orcadian	HGDP00810	2	Orcadian	12	66522359	70448946	15.59	6.005
HGDP00797	2	Orcadian	HGDP00803	1	Orcadian	12	67295238	76061498	24.02	9.041
LithuanianA1	1	Lithuanian	bel43s	1	Belarusian	12	67906007	75195743	18.94	7.769
ALB213	1	Albanian	GREEKGRALPOP11	1	Greek	12	67920875	72860474	12.18	6.509
HGDP01368	1	Basque	HGDP01373	1	Basque	12	70392585	76592405	16.79	6.675
HGDP00805	1	Orcadian	HGDP00810	2	Orcadian	12	70458817	76538614	10.8	6.57
HGDP00806	2	Orcadian	HGDP00810	2	Orcadian	12	70458817	78490195	17.41	8.698
NA15755	1	Icelandic	NA15759	1	Icelandic	12	74819571	79369379	12.66	6.672
A306	1	Romanian	A343	1	Romanian	12	76184534	80999702	14.25	6.838
HGDP00807	1	Orcadian	HGDP00808	1	Orcadian	12	76370874	80910683	18.71	6.196
HGDP00524	2	French	HGDP01377	1	Basque	12	76475750	81145811	6.82	6.242
HGDP01375	2	Basque	HGDP01377	1	Basque	12	76538614	83274174	10.01	6.692
HGDP01377	1	Basque	SouthFrench3326	1	French	12	77107258	83497999	7.14	6.639
HGDP01375	2	Basque	SouthFrench3326	1	French	12	77107258	83274174	7.41	6.297
HGDP01368	1	Basque	HGDP01375	2	Basque	12	78490195	89445539	14.95	7.88
HGDP01371	2	Basque	HG01506	1	Spanish	12	79812638	89462206	12.33	6.266
HGDP01368	1	Basque	SouthFrench4018	1	French	12	80158701	91723761	18.57	7.761
HG01504	1	Spanish	HG01697	2	Spanish	12	83056476	93488897	24.89	7.82
HGDP01362	2	Basque	HG01527	2	Spanish	12	90563520	94875903	13.38	6.136
HGDP01377	2	Basque	SouthFrench4018	2	French	12	91207908	95127606	11.8	6.62
HG01527	2	Spanish	SouthFrench3947	2	French	12	91248516	95035174	10.67	6.266
HGDP00880	2	Russian	HGDP00894	1	Russian	12	92867329	97772868	27.72	8.342
A306	1	Romanian	A374	1	Romanian	12	93485697	96442947	13.42	6.068
HG00266	1	Finnish	HG00183	2	Finnish	12	95113121	101535644	17.34	7.956
HGDP01379	2	Basque	BAS35	1	Basque	12	95981469	102178750	19.32	7.74
HGDP01358	2	Basque	BAS35	1	Basque	12	96380131	101896643	18.22	6.461
HGDP01358	2	Basque	HGDP01379	2	Basque	12	96380131	101896643	21.71	6.461
HGDP00893	2	Russian	HGDP00895	2	Russian	12	101678445	106357028	18.99	6.073
GREEKGRALPOP5	2	Greek	GREEKGRALPOP12	2	Greek	12	104103056	113263518	38.46	8.517
HGDP01163	2	Italian_North	HGDP01164	1	Italian_North	12	105051769	110188813	27.13	6.024
HGDP01358	2	Basque	HGDP01363	2	Basque	12	108738544	115547783	19.89	7.248
HGDP00805	2	Orcadian	HGDP00806	1	Orcadian	12	112509677	117914894	24.33	9.585
HGDP01065	1	Sardinian	HGDP01076	2	Sardinian	12	115597664	119995001	30.27	8.779
HGDP00883	2	Russian	HGDP00893	2	Russian	12	115673192	119995001	22	8.502
HGDP01064	2	Sardinian	HGDP01073	2	Sardinian	12	116777570	124612160	44.44	10.546
HGDP00880	2	Russian	HGDP00889	1	Russian	12	117017212	119914011	24.93	6.098
HGDP00671	2	Sardinian	HGDP01077	2	Sardinian	12	119479318	125483924	17.12	7.612
HGDP01371	2	Basque	HGDP01374	1	Basque	12	119559098	127210874	26.51	11.475
NA15758	1	Icelandic	NA15761	2	Icelandic	12	120391519	125897714	16.39	7.06
BAS32	1	Basque	SouthFrench4018	1	French	12	126162084	128522995	10.65	6.709
HGDP00887	2	Russian	HGDP00889	2	Russian	12	126355477	129066550	19.07	9.442
NA15755	2	Icelandic	NA15756	2	Icelandic	12	127753385	129701953	16.88	8.909
HGDP01065	2	Sardinian	HGDP01066	1	Sardinian	12	128426515	129963107	15.39	7.046
HGDP01359	2	Basque	BAS31	2	Basque	12	128792381	130142564	7.59	6.407
HGDP00673	2	Sardinian	HGDP01079	1	Sardinian	12	128807732	130211094	6.11	6.641
Cyprus2AJ19	2	Cypriot	Cyprus21AJ19	2	Cypriot	12	128907570	130419387	11.76	6.467
HGDP00672	2	Sardinian	HGDP00673	2	Sardinian	12	129249070	131008739	13.56	6.826
NA15755	1	Icelandic	NA15756	1	Icelandic	12	130630030	133341344	14.65	6.845
BAS35	2	Basque	BAS22	2	Basque	13	23279254	26618493	17.65	7.59
HG00103	2	Scottish	HG00105	2	Scottish	13	24885778	28647573	17.9	7.288
HGDP01370	2	Basque	HGDP01374	1	Basque	13	27909319	31342304	21.47	7.266
HGDP00880	2	Russian	HGDP00889	2	Russian	13	28443970	32317249	16.78	8.349
HGDP00808	1	Orcadian	HGDP00810	2	Orcadian	13	28900207	31814464	12.48	6.201
NA15764	2	Icelandic	NA15760	1	Icelandic	13	30759711	35111058	21	7.564
HGDP00808	1	Orcadian	HGDP00810	1	Orcadian	13	33371918	40417048	20.9	9.624
SouthFrench3326	2	French	SouthFrench4018	2	French	13	33553508	37461708	12.22	6.038
HGDP01362	1	Basque	SouthFrench4018	2	French	13	33594996	39436573	13.99	7.986
NA15763	2	Icelandic	NA15757	1	Icelandic	13	43890376	51788053	24.88	9.235
HGDP00880	1	Russian	HGDP00883	1	Russian	13	46834706	53581158	23.4	6.241
GREEKGRALPOP16	1	Greek	ALB230	2	Albanian	13	50380404	61935564	25.8	7.65
HG02238	1	Spanish	BAS30	1	Basque	13	54949602	67492255	16.88	7.131
HG01537	2	Spanish	HG01625	1	Spanish	13	63268986	73104490	25.08	8.276
HGDP01364	1	Basque	HG01700	2	Spanish_North	13	64058132	72317221	15.2	6.091
HGDP00797	2	Orcadian	HGDP00803	2	Orcadian	13	65006947	74179252	23.5	8.561
HGDP01360	1	Basque	BAS27	1	Basque	13	65160146	72880338	11.73	6.602
HGDP01070	2	Sardinian	HGDP01079	2	Sardinian	13	67044056	73104490	17.46	6.123
HGDP01065	2	Sardinian	HGDP01076	2	Sardinian	13	73104448	78801045	23.99	6.897
HGDP01065	2	Sardinian	HGDP01076	1	Sardinian	13	74161711	79388825	20.51	6.336
HG01624	1	Spanish	HG01697	1	Spanish	13	74741830	84371022	45.8	8.663
GREEKGRALPOP5	1	Greek	GREEKGRALPOP12	2	Greek	13	75673201	90515393	29.98	10.207
NA15763	2	Icelandic	NA15757	2	Icelandic	13	79345909	92221715	24.34	8.633
HGDP00794	2	Orcadian	HGDP00800	1	Orcadian	13	87030833	95463392	19.38	6.792
HGDP01375	1	Basque	BAS25	2	Basque	13	87636168	95064008	16.09	6.243
HGDP00797	1	Orcadian	HGDP00808	2	Orcadian	13	98313495	102304894	12.33	6.817
HGDP00880	2	Russian	HGDP00887	1	Russian	13	98534764	103339709	15.88	7.506
NA15766	2	Icelandic	NA15759	2	Icelandic	13	99288408	104573087	23.09	7.868
BAS30	1	Basque	BAS33	2	Basque	13	100478592	104354011	14.65	6.214
BAS35	2	Basque	BAS22	2	Basque	13	101571438	107036387	29.42	11.272
HGDP01357	2	Basque	HGDP01358	2	Basque	13	105329468	109740425	28.17	11.629
HGDP00887	1	Russian	HGDP00889	1	Russian	13	108063405	110929605	17.91	6.616
HGDP00803	2	Orcadian	HGDP00806	2	Orcadian	13	108073416	110929210	14.16	6.612
BAS35	2	Basque	BAS22	2	Basque	13	108073416	112804031	25.76	12.171
HGDP00799	2	Orcadian	HGDP00802	2	Orcadian	13	109000309	112508285	28.22	9.111
HG01762	2	Spanish	HG02220	2	Spanish	13	109346013	111608826	14.22	6.029
HGDP01062	2	Sardinian	HGDP01075	1	Sardinian	13	110498334	112742614	13.86	6.553
HGDP00799	1	Orcadian	HGDP00810	1	Orcadian	14	23355548	26908201	16.85	6.877
BAS35	1	Basque	BAS27	1	Basque	14	23954892	27532703	14.72	6.497
HGDP01375	2	Basque	SouthFrench4018	2	French	14	24033070	27471056	8.53	6.14
HGDP01063	2	Sardinian	HGDP01066	1	Sardinian	14	29373283	34017946	12.38	7.776
HGDP00899	1	Russian	NA15205	1	Hungarian	14	31346510	34232772	12.39	6.113
HG01516	1	Spanish_North	BAS27	2	Basque	14	33014327	34844376	9.9	6.692
HGDP00889	1	Russian	Est397	2	Estonian	14	33851414	37208256	12.04	6.468
HGDP00887	1	Russian	bel110c	2	Belarusian	14	33932979	37297915	11.98	6.159
A362	1	Romanian	A374	1	Romanian	14	40347381	53274260	33.49	9.787
HGDP00668	2	Sardinian	HGDP00671	1	Sardinian	14	44659457	55225186	39.7	9.896
A362	1	Romanian	A374	2	Romanian	14	44939879	52845616	24.5	6.846
HGDP01374	2	Basque	HG01773	1	Spanish	14	57181166	65563775	24.16	7.543
HGDP00668	1	Sardinian	HGDP00671	1	Sardinian	14	57364563	67916227	38.05	8.343
HGDP00879	2	Russian	HGDP00887	1	Russian	14	59096240	77139838	41.23	17.541
HGDP00671	2	Sardinian	HGDP00672	1	Sardinian	14	59491569	67959100	12.27	6.122
Est375	2	Estonian	HG00183	2	Finnish	14	65770978	73159186	42.65	7.155
HGDP00896	1	Russian	HGDP00897	2	Russian	14	67995657	75807365	39.17	8.344
HGDP01371	2	Basque	HG01675	2	Spanish	14	70079233	75948335	20.96	6.809
HGDP00807	1	Orcadian	HGDP00810	2	Orcadian	14	71123560	77928735	21.11	8.929
HGDP00668	2	Sardinian	HGDP00671	1	Sardinian	14	75434183	82451129	33.17	8.327
bel82s	1	Belarusian	G429	2	Romanian	14	75782560	80565414	18.22	6.497
HGDP00896	2	Russian	HGDP00899	1	Russian	14	75798431	81912362	25.12	7.261
HGDP01365	2	Basque	BAS33	2	Basque	14	77348312	84346170	14.82	7.013
HGDP01063	2	Sardinian	HGDP01074	1	Sardinian	14	77385066	84622784	17.96	7.037
HGDP00807	1	Orcadian	HGDP00810	2	Orcadian	14	77930892	85141162	20.62	6.477
G421	2	Romanian	G428	2	Romanian	14	82696305	89653621	20.43	6.682
HGDP01067	1	Sardinian	HGDP01072	2	Sardinian	14	90499851	94358203	17.06	6.281
HGDP01065	2	Sardinian	HGDP01075	2	Sardinian	14	92641692	95473058	24.46	6.369
HGDP00797	2	Orcadian	HGDP00808	1	Orcadian	14	92776825	97199889	30.17	10.433
NA15764	2	Icelandic	NA15759	1	Icelandic	14	94419111	97656103	23.74	8.462
HGDP01063	2	Sardinian	HGDP01076	2	Sardinian	14	95258564	98170611	27.42	7.698
HGDP00671	1	Sardinian	HGDP01070	2	Sardinian	14	96403428	100189287	21.2	8.44
Est358	1	Estonian	HG00190	1	Finnish	14	97944109	101130576	17.76	6.458
HGDP01366	1	Basque	HGDP01374	2	Basque	14	98262798	101467948	15.54	6.509
GREEKGRALPOP13	1	Greek	GREEKGRALPOP5	2	Greek	15	22765683	25549588	8.96	9.31
A325	2	Romanian	A362	2	Romanian	15	22869860	26652212	12.37	12.543
HGDP01365	1	Basque	SouthFrench3326	2	French	15	23040248	25362564	9.3	8.141
HGDP01380	1	Basque	SouthFrench3326	2	French	15	23062802	25386427	6.86	8.056
CYP5	2	Cypriot	CYP2	2	Cypriot	15	23062802	25549588	7.02	8.15
HGDP01365	1	Basque	HGDP01380	1	Basque	15	23062802	25362564	8.13	7.938
GREEKGRALPOP15	2	Greek	A306	2	Romanian	15	23814372	26621229	13.41	6.846
GREEKGRALPOP13	2	Greek	GREEKGRALPOP14	2	Greek	15	25038211	27824176	21.68	8.783
HGDP00890	1	Russian	Est394	2	Estonian	15	26014059	29426861	8.12	8.959
HG00171	2	Finnish	BAS22	2	Basque	15	30357269	33535306	5.79	6.255
HGDP00880	1	Russian	HGDP00896	1	Russian	15	31609890	35039381	17.56	8.802
ALB213	1	Albanian	GREEKGRALPOP3	2	Greek	15	32096522	34498130	16.65	7.61
HGDP00799	2	Orcadian	HGDP00805	2	Orcadian	15	32278636	35061841	16.82	8.273
UkrBel618	1	Ukrainian	UkrBel620	2	Ukrainian	15	32302925	33970148	7.77	6.126
lithuania10	1	Lithuanian	HG02220	1	Spanish	15	32302925	34021963	8.98	6.4
bel8s	1	Belarusian	NA15728	2	Czech	15	32514035	34256258	11.03	6.48
HG01684	2	Spanish	HG01699	1	Spanish	15	33571627	36715506	14.36	6.688
HGDP01362	1	Basque	SouthFrench3326	2	French	15	46605049	53701768	15.93	6.014
HGDP00674	2	Sardinian	HGDP01079	2	Sardinian	15	47488521	55622590	21.49	6.832
HGDP01166	1	Italian_North	HGDP01168	1	Italian_North	15	59504364	69080643	49.28	13.747
HGDP01064	1	Sardinian	HGDP01075	1	Sardinian	15	61806371	68314919	21.29	6.958
HGDP01072	1	Sardinian	HGDP01075	1	Sardinian	15	63053858	70332380	26.9	8.685
HGDP00805	2	Orcadian	HGDP00806	2	Orcadian	15	79506891	87232467	29.55	7.334
HGDP00802	2	Orcadian	HGDP00807	1	Orcadian	15	80020816	90352069	37.93	12.342
HGDP00796	1	Orcadian	HGDP00807	2	Orcadian	15	81445485	89409124	29.09	7.918
HGDP00880	1	Russian	HGDP00901	2	Russian	15	89361669	92720600	16.19	7.24
HGDP01358	2	Basque	HGDP01362	1	Basque	15	90005351	93176983	14.38	7.074
HGDP01358	2	Basque	HG01676	2	Spanish	15	90066806	93176983	14.75	6.967
HGDP01362	1	Basque	HG01676	2	Spanish	15	90066806	93387339	15.14	7.451
HGDP01368	2	Basque	BAS22	2	Basque	15	92562627	94215287	11.37	6.114
HGDP01064	2	Sardinian	HGDP01071	2	Sardinian	15	95860103	98144635	13.79	6.613
HG01518	1	Spanish_North	BAS31	2	Basque	15	97188291	101568819	29.95	11.313
NA15755	1	Icelandic	NA15760	1	Icelandic	16	97354	3554840	8.63	7.161
HG01527	1	Spanish	BAS31	1	Basque	16	950007	4299989	12.04	6.805
HGDP00806	1	Orcadian	HGDP00807	2	Orcadian	16	5455223	7442293	18.37	6.258
HGDP01373	1	Basque	BAS30	1	Basque	16	7540759	10357537	13.8	6.903
HGDP01371	2	Basque	HG01762	1	Spanish	16	7669131	10346479	19.54	6.267
HGDP01070	2	Sardinian	HGDP01079	2	Sardinian	16	9279670	13025709	30.83	7.622
Cyprus2AJ19	2	Cypriot	Cyprus21AJ19	2	Cypriot	16	11024105	16153189	27.16	7.745
Cyprus2AJ19	1	Cypriot	Cyprus21AJ19	2	Cypriot	16	11024105	19154690	45.78	12.889
HGDP01377	2	Basque	HG01675	1	Spanish	16	11660120	19160123	27.88	11.776
HGDP01375	1	Basque	HGDP01377	2	Basque	16	12638333	17682882	22.72	8.54
HGDP01375	1	Basque	HG01675	1	Spanish	16	12638333	17682882	25.05	8.54
HG00103	1	Scottish	HG00106	2	Scottish	16	12735828	19236181	28.38	10.603
HGDP01366	1	Basque	HGDP01371	2	Basque	16	12918021	17408635	14.04	6.991
HGDP01363	1	Basque	SouthFrench3947	2	French	16	13006822	17059218	10.97	6.143
HGDP00807	2	Orcadian	HGDP00810	1	Orcadian	16	13383328	17682882	14.79	6.658
HGDP00807	1	Orcadian	HGDP00810	2	Orcadian	16	17671192	23244224	16.15	7.817
HGDP01378	2	Basque	HGDP01379	1	Basque	16	18041553	22864092	11.49	6.882
HGDP01379	1	Basque	SouthFrench3326	1	French	16	22890997	26115562	12.82	6.41
SouthFrench3326	1	French	BAS28	2	Basque	16	22920852	26131607	14.23	6.549
HGDP01379	1	Basque	BAS28	2	Basque	16	22920852	26115562	18.47	6.397
HGDP01373	1	Basque	HG01675	2	Spanish	16	23336238	26396161	12.31	6.454
HG00173	2	Finnish	HG00182	2	Finnish	16	25107678	28322046	14.33	7.345
HGDP00805	1	Orcadian	HGDP00806	2	Orcadian	16	50932366	54443223	9.69	7.104
NA15755	1	Icelandic	NA15758	1	Icelandic	16	51227573	54733746	16.47	7.155
HGDP00880	1	Russian	HGDP00888	2	Russian	16	53919454	56641949	15.25	6.612
HG01675	1	Spanish	HG01678	1	Spanish	16	54347021	65938609	27.52	16.851
HGDP00797	1	Orcadian	HGDP00810	1	Orcadian	16	54725496	59732790	25.41	9.171
HGDP00805	1	Orcadian	HGDP00806	1	Orcadian	16	54941739	74281679	51.61	21.657
HGDP00671	2	Sardinian	HGDP01079	2	Sardinian	16	62617578	76564432	55.96	12.656
HGDP00806	1	Orcadian	HGDP00810	1	Orcadian	16	65325105	74089550	17.46	7.545
HGDP00805	1	Orcadian	HGDP00810	1	Orcadian	16	65325105	74089550	21.45	7.545
HGDP01364	2	Basque	HGDP01380	2	Basque	16	66155911	74860320	21.87	6.767
HGDP01063	1	Sardinian	HGDP01068	1	Sardinian	16	66607188	75231055	32.18	6.838
HGDP01364	2	Basque	SouthFrench3068	1	French	16	69459591	75411992	15.63	6.234
NA15758	2	Icelandic	NA15759	2	Icelandic	16	69941842	76907109	26.61	7.547
HGDP01069	2	Sardinian	HGDP01078	2	Sardinian	16	78327521	84219849	38.73	17.553
HGDP01362	2	Basque	HGDP01371	1	Basque	16	78825139	81421559	21.27	7.627
HGDP00674	2	Sardinian	HGDP01069	2	Sardinian	16	78933040	81806710	18.13	8.683
HGDP00674	2	Sardinian	HGDP01078	2	Sardinian	16	78933040	81806710	18.98	8.683
HGDP00668	1	Sardinian	HGDP01064	1	Sardinian	16	79551824	82104114	17.6	6.599
HGDP00880	2	Russian	HGDP00887	1	Russian	16	82616636	85951796	25.07	13.232
HGDP01067	2	Sardinian	HGDP01073	2	Sardinian	16	86198252	88460761	10.11	6.942
HGDP01358	1	Basque	HGDP01380	1	Basque	16	86347358	88548714	12.9	6.621
HGDP00896	2	Russian	HGDP00898	1	Russian	16	86752447	89617518	13.74	6.518
HGDP00892	2	Russian	HGDP00902	2	Russian	16	86772738	89569215	21.64	6.405
HGDP00799	2	Orcadian	HGDP00803	2	Orcadian	16	86788335	89617518	11.61	6.281
HGDP00892	1	Russian	HGDP00902	2	Russian	16	86799854	89569215	21.41	6.234
HGDP01364	1	Basque	HGDP01379	1	Basque	16	86844826	89667337	17.44	6.046
HGDP01063	2	Sardinian	HGDP01076	2	Sardinian	17	24036	2840368	7.12	7.92
A362	1	Romanian	A374	2	Romanian	17	24036	3429393	19.15	9.2
A362	2	Romanian	A374	2	Romanian	17	5577442	9679862	18.66	10.597
HGDP00887	1	Russian	HGDP00899	2	Russian	17	6596248	9634088	18.86	6.901
A362	1	Romanian	A374	2	Romanian	17	10886953	13472083	14.07	7.322
HGDP01357	1	Basque	HGDP01358	2	Basque	17	10999356	13236902	13.8	6.011
HGDP00805	2	Orcadian	HGDP00806	1	Orcadian	17	13634446	16490573	11.53	6.719
HGDP01368	1	Basque	HG01606	1	Spanish	17	14486511	19143041	6.77	6.526
HG01518	1	Spanish_North	HG01697	2	Spanish	17	14496876	19613601	7.14	6.721
HGDP01357	1	Basque	HGDP01358	2	Basque	17	30836408	35021633	27.2	8.506
French24120	1	French	French24381	1	French	17	30898255	34119397	24.45	6.42
HGDP00673	1	Sardinian	HGDP01069	2	Sardinian	17	32825261	37409801	12.61	8.244
HGDP00805	1	Orcadian	HGDP00806	1	Orcadian	17	33649705	38587493	15.46	7.105
HG01675	2	Spanish	HG01678	1	Spanish	17	34472715	43123625	25.13	9.506
HGDP01357	2	Basque	HGDP01358	2	Basque	17	35076580	40721360	20.46	6.657
HGDP01368	2	Basque	HGDP01377	1	Basque	17	35763863	41776011	12.75	6.066
HGDP00799	1	Orcadian	HGDP00800	2	Orcadian	17	37234646	50577944	41.49	11.903
French24120	2	French	French24381	1	French	17	37309828	46380044	20.13	6.322
HGDP01357	2	Basque	HGDP01358	1	Basque	17	50522523	55614690	11.57	7.039
HG01507	1	Spanish	BAS33	1	Basque	17	53050083	56243860	12.87	6.695
HGDP00799	1	Orcadian	HGDP00805	1	Orcadian	17	55117622	61021269	14.66	6.548
HGDP01360	2	Basque	BAS22	1	Basque	17	62341092	66812495	15.51	7.542
BAS22	1	Basque	BAS27	1	Basque	17	63123592	66812495	17.46	6.247
HGDP01360	2	Basque	BAS27	1	Basque	17	63123592	67442868	18.37	6.991
BAS35	2	Basque	BAS22	2	Basque	17	66721592	71232044	23.47	8.886
HGDP00799	2	Orcadian	HGDP00810	2	Orcadian	17	67383160	71503919	20.87	8.954
HGDP00903	2	Russian	HG00171	1	Finnish	17	72349040	75535526	18.01	6.064
HG00103	2	Scottish	HG00106	2	Scottish	17	77213668	81029594	13.06	9.716
HGDP01065	2	Sardinian	HGDP01073	2	Sardinian	18	985368	3981701	21.9	8.353
HGDP00889	2	Russian	HGDP00897	2	Russian	18	2894601	4580004	12.86	6.453
HGDP01063	2	Sardinian	HGDP01074	2	Sardinian	18	3252130	6947576	23.97	12.264
HGDP01152	2	Italian_North	HGDP01153	1	Italian_North	18	3640252	8784723	49.41	16.063
HG00103	1	Scottish	HG00106	2	Scottish	18	5170851	12007435	35.02	20.868
HGDP00882	2	Russian	HGDP00894	2	Russian	18	6449309	8501764	16.17	6.571
HGDP01360	1	Basque	HGDP01371	2	Basque	18	6473820	8717160	18.64	7.431
HGDP00894	1	Russian	HGDP00897	1	Russian	18	6544260	8807349	9.45	7.359
HGDP01062	1	Sardinian	HGDP01063	1	Sardinian	18	8458190	10697913	19.65	7.058
HGDP01364	1	Basque	HGDP01370	2	Basque	18	9782507	13531254	40.38	9.425
BAS35	1	Basque	BAS22	2	Basque	18	19842497	25329707	20.8	6.893
HGDP01363	2	Basque	HG01515	2	Spanish_North	18	23000716	30096494	27.21	7.261
HGDP01068	2	Sardinian	HGDP01073	1	Sardinian	18	24445847	40397711	40.36	12.798
HGDP00797	2	Orcadian	HGDP00805	1	Orcadian	18	24774714	35008823	27.42	8.55
HGDP01062	2	Sardinian	HGDP01073	2	Sardinian	18	27154746	35079222	26.95	6.863
NOR108	2	Norwegian	NOR111	2	Norwegian	18	28570548	43362681	42.72	11.626
HGDP00882	1	Russian	HGDP00898	2	Russian	18	30189415	39468269	25.98	6.758
G408	2	Romanian	G421	2	Romanian	18	37622927	46500453	40.48	9.802
NA15755	2	Icelandic	NA15761	2	Icelandic	18	40113782	51932991	57.88	12.949
HGDP01365	1	Basque	HGDP01370	2	Basque	18	41796551	46343070	18.93	6.334
HGDP00803	2	Orcadian	HGDP00805	2	Orcadian	18	42582754	50852954	35.62	10.958
HGDP01370	2	Basque	HG01676	2	Spanish	18	43519825	47501418	17.4	6.08
NA15763	2	Icelandic	NA15759	2	Icelandic	18	44135050	48955543	22.43	7.003
BAS22	1	Basque	BAS33	1	Basque	18	45753616	50674772	26.87	6.519
HGDP01366	2	Basque	HG01700	2	Spanish_North	18	46043029	51268184	24.65	6.312
Malta4AM91	1	Maltese	Malta7AM91	2	Maltese	18	47482915	55190400	21.28	6.678
NOR108	1	Norwegian	NOR111	2	Norwegian	18	49154062	57521833	24.87	9.718
HGDP01371	1	Basque	HGDP01379	2	Basque	18	54119666	58104929	10.27	7.173
HGDP00794	2	Orcadian	HGDP00797	2	Orcadian	18	59145867	63031248	9.29	6.017
BAS22	1	Basque	BAS27	2	Basque	18	65018439	68517542	15.51	6.215
HGDP00889	2	Russian	HGDP00903	2	Russian	18	65274987	69914080	12.14	8.094
Est380	1	Estonian	HG00266	2	Finnish	18	67901950	71581506	22.48	7.723
HGDP01063	1	Sardinian	HGDP01071	1	Sardinian	18	69314227	72179579	10.97	7.299
HGDP01360	1	Basque	HGDP01370	2	Basque	18	74405738	76745589	11.04	6.641
HGDP00808	1	Orcadian	HGDP00810	2	Orcadian	19	1012120	4842723	15.3	12.491
HGDP00808	2	Orcadian	HGDP00810	2	Orcadian	19	1676841	4243777	11.53	8.591
HG00104	1	Scottish	HG00106	1	Scottish	19	3188492	17246212	53.13	30.87
HGDP01370	1	Basque	BAS25	2	Basque	19	3582401	6693683	14.23	8.05
HGDP00800	1	Orcadian	HGDP00805	2	Orcadian	19	3763205	6604434	9.97	7.255
HG01516	1	Spanish_North	BAS22	2	Basque	19	6640827	9946655	12.15	8.886
HG01516	2	Spanish_North	BAS33	2	Basque	19	7622936	10655889	11.64	6.673
HGDP00798	1	Orcadian	HGDP00802	2	Orcadian	19	7640456	11139636	11.14	6.712
HGDP00671	1	Sardinian	HGDP01070	2	Sardinian	19	7694021	11157919	12.21	6.684
HGDP01364	2	Basque	BAS22	2	Basque	19	7758000	13282129	18.02	8.889
HGDP00673	1	Sardinian	HGDP01077	2	Sardinian	19	9142925	14025935	14.05	7.265
HG00174	1	Finnish	HG00190	1	Finnish	19	13972344	17816363	13.81	7.754
HGDP01357	1	Basque	HGDP01363	2	Basque	19	17306660	22783220	11.84	6.504
HG00104	2	Scottish	HG00106	2	Scottish	19	30208043	47521709	56.9	23.942
HGDP00805	2	Orcadian	HGDP00808	1	Orcadian	19	31125691	35597729	27.71	7.059
NA15765	1	Icelandic	NA15766	2	Icelandic	19	35373237	40957734	16.29	6.025
HGDP01379	1	Basque	BAS30	2	Basque	19	35612286	41676753	18.11	6.674
HG01619	1	Spanish	HG01673	2	Spanish	19	47324041	50310775	5.62	6.232
HG00103	1	Scottish	HG00106	2	Scottish	19	51421979	54545779	12.42	11.778
HGDP00882	1	Russian	HGDP00897	1	Russian	19	51550855	54198559	13.56	8.541
HG00103	2	Scottish	HG00106	2	Scottish	19	54694672	57198573	11.48	8.155
NA15757	1	Icelandic	NA15759	1	Icelandic	20	206402	2181282	16.74	7.188
HGDP00884	2	Russian	HGDP00898	1	Russian	20	347202	2726599	15.1	8.438
HGDP01071	1	Sardinian	HGDP01076	2	Sardinian	20	632959	2359429	9.98	6.294
A306	2	Romanian	A362	1	Romanian	20	1770607	5840828	24.45	13.023
A362	1	Romanian	A374	1	Romanian	20	4094296	5643855	6.4	6.053
A306	2	Romanian	A374	1	Romanian	20	4094296	5643855	7.07	6.053
CRO47	1	Croatian	CRO93	1	Croatian	20	30533883	41535978	35.63	9.676
GREEKGRALPOP3	1	Greek	GREEKGRALPOP8	2	Greek	20	31307753	39470107	14.55	6.357
HGDP01368	2	Basque	HGDP01370	2	Basque	20	36982982	42615251	28.15	7.686
HGDP00894	1	Russian	lithuania1	1	Lithuanian	20	38640357	42746076	16.09	6.77
HGDP00808	2	Orcadian	HGDP00810	2	Orcadian	20	43566518	49007859	26.41	8.583
HG00103	1	Scottish	HG00106	1	Scottish	20	43648926	49909373	28.95	10.269
HGDP00882	2	Russian	HGDP00888	2	Russian	20	43957510	47201306	19.72	6.214
HGDP00889	1	Russian	HGDP00896	2	Russian	20	45202410	51635228	29.5	11.555
HG01619	1	Spanish	BAS22	1	Basque	20	50813412	54122094	13.87	6.585
HGDP00794	2	Orcadian	HGDP00808	1	Orcadian	20	51887657	56397870	19.16	11.436
HGDP01070	1	Sardinian	HGDP01077	1	Sardinian	20	51909434	55661398	43.72	9.067
lithuania3	1	Lithuanian	HG01528	2	Spanish	21	15857013	18054189	8.64	6.722
BAS22	1	Basque	BAS33	2	Basque	21	17742330	19613840	6.01	6.206
BAS31	1	Basque	BAS25	1	Basque	21	19113472	22105823	9.85	6.341
NA15760	1	Icelandic	NOR111	2	Norwegian	21	19148545	22311961	12.39	6.65
NOR108	1	Norwegian	NOR111	2	Norwegian	21	19493759	22883278	14.47	6.744
Malta2AM91	1	Maltese	Malta16AM91	2	Maltese	21	21778576	27846035	26.8	9.145
HGDP01063	1	Sardinian	HGDP01071	2	Sardinian	21	22482335	27843518	26.49	7.044
HGDP00794	1	Orcadian	HGDP00800	2	Orcadian	21	22510585	31909641	29.49	12.57
NA15755	1	Icelandic	NA15760	1	Icelandic	21	22875049	28107253	16.78	7.311
HG00104	1	Scottish	HG00106	1	Scottish	21	27225043	33428647	14.23	9.198
HG01503	2	Spanish	HG01746	1	Spanish	21	27850971	32760625	6.03	6.8
HGDP01365	2	Basque	BAS22	1	Basque	21	27936775	32598694	14.41	6.268
BAS35	1	Basque	SouthFrench3951	2	French	21	28076401	32817507	6.45	6.764
HG01515	1	Spanish_North	HG01762	2	Spanish	21	32714986	36351891	19.82	6.074
HGDP01367	1	Basque	HGDP01368	2	Basque	21	33284335	36976924	14.97	6.564
HGDP00803	1	Orcadian	HGDP00808	2	Orcadian	21	37841692	46919132	56.08	20.952
HGDP00805	2	Orcadian	HGDP00806	1	Orcadian	21	39337209	47488332	45.23	18.796
HGDP01378	1	Basque	SouthFrench1323	1	French	21	40349877	42586130	22.63	6.096
HGDP01377	1	Basque	HGDP01378	2	Basque	21	40900779	43051391	12.07	6.601
HGDP01377	1	Basque	BAS35	2	Basque	21	41274744	43422525	13.93	6.958
HGDP01360	1	Basque	HGDP01368	1	Basque	21	42398258	46342942	28.99	9.692
HGDP00673	2	Sardinian	HGDP01079	1	Sardinian	21	42830247	45617279	21.8	6.61
HGDP01360	1	Basque	HGDP01365	2	Basque	21	43012433	45990446	20.3	6.798
HGDP01365	2	Basque	HGDP01368	1	Basque	21	43012433	45990446	20.97	6.798
HG01700	1	Spanish_North	BAS33	2	Basque	21	43810084	47488332	16.3	6.558
HG00171	2	Finnish	HG00183	1	Finnish	21	44284778	47556882	6.76	6.031
HGDP00883	2	Russian	HGDP00902	2	Russian	22	17273178	19025766	18.26	7.101
HGDP00674	1	Sardinian	HGDP01078	1	Sardinian	22	17490133	20202959	13.6	8.661
HGDP01152	2	Italian_North	HGDP01174	2	Italian_North	22	17623837	19136203	10.99	6.054
GREEKGRALPOP16	2	Greek	ALB202	1	Albanian	22	18549174	20738689	5.68	6.747
HGDP00807	1	Orcadian	HGDP00808	1	Orcadian	22	18566917	21324308	8.1	7.807
HGDP01368	1	Basque	HGDP01377	1	Basque	22	18597502	20739375	7.51	6.567
HGDP01368	1	Basque	HGDP01377	2	Basque	22	18597502	20739375	7.51	6.567
HGDP01368	1	Basque	HGDP01373	1	Basque	22	18597885	20739375	5.09	6.567
HGDP01373	1	Basque	HGDP01377	1	Basque	22	18597885	22098687	9.98	9.265
HGDP01373	1	Basque	HGDP01377	2	Basque	22	18597885	22098687	9.98	9.265
HGDP00887	2	Russian	lithuania1	2	Lithuanian	22	18641492	20946457	7.32	6.548
French24148	2	French	French25068	1	French	22	19874182	22401267	6.59	6.006
HGDP00882	2	Russian	HGDP00887	2	Russian	22	20270850	24271680	12.31	10.296
Est393	2	Estonian	Est377	2	Estonian	22	21374550	27544020	29.82	14.784
LithuanianA1	1	Lithuanian	LithuanianD1	2	Lithuanian	22	21428956	25169549	8.78	7.367
HGDP00888	2	Russian	HGDP00889	1	Russian	22	21454754	24125984	5.6	6.352
HGDP01065	2	Sardinian	HGDP01074	1	Sardinian	22	25609680	27639424	12.49	6.503
Est393	1	Estonian	HG00173	2	Finnish	22	26252155	27805414	13.5	6.185
HG01516	2	Spanish_North	BAS35	1	Basque	22	26320015	27842621	9.36	6.259
HGDP00805	1	Orcadian	HGDP00808	1	Orcadian	22	26419672	34059922	41.36	12.744
HGDP01375	2	Basque	HG01515	1	Spanish_North	22	26794102	30868814	15.67	7.196
HGDP00806	2	Orcadian	HGDP00810	1	Orcadian	22	27213968	34091569	30.34	10.489
HGDP00671	2	Sardinian	HGDP01079	2	Sardinian	22	27435613	32847116	15.94	6.559
HGDP00808	1	Orcadian	HGDP00810	2	Orcadian	22	27640853	34091569	20.72	8.556
HGDP00805	1	Orcadian	HGDP00810	2	Orcadian	22	27640853	34059922	28.3	8.408
HGDP01357	1	Basque	HGDP01358	2	Basque	22	27820751	33663875	16.4	6.415
NA15766	2	Icelandic	NA15761	2	Icelandic	22	27858043	33944900	20.42	6.699
HGDP00803	1	Orcadian	HGDP00810	2	Orcadian	22	27960309	34091569	14.35	6.621
HGDP00803	1	Orcadian	HGDP00805	1	Orcadian	22	27960309	34059922	15.7	6.473
HGDP00803	1	Orcadian	HGDP00808	1	Orcadian	22	27960309	36639742	22.51	10.552
NA15766	2	Icelandic	NA15761	2	Icelandic	22	34787054	37963319	13.72	7.02
HGDP00806	1	Orcadian	HGDP00810	1	Orcadian	22	35500054	38679405	16.32	6.94
HGDP01166	1	Italian_North	HGDP01168	2	Italian_North	22	37025675	44490232	26.77	9.542
HGDP00898	2	Russian	HGDP00902	2	Russian	22	37674690	45094043	32.91	10.08
HGDP01357	1	Basque	BAS35	2	Basque	22	37911190	44418039	18.36	6.468
HGDP00806	2	Orcadian	HGDP00810	1	Orcadian	22	38864460	45181038	26.86	8.816
HG00105	1	Scottish	HG00106	2	Scottish	22	44538688	51175626	36.68	20.396
HGDP00674	1	Sardinian	HGDP01078	1	Sardinian	22	46351370	48716282	21.18	6.062
HGDP00666	2	Sardinian	HGDP01079	1	Sardinian	22	48010862	49650418	25.04	6.963
