# Supplementary material for: Mapping co-ancestry connections between the genome of a Medieval individual and modern Europeans
Source: Sci Rep. 2020 Apr 22;10:6843. doi: 10.1038/s41598-020-64007-2 (PMC7176696; doi:10.1038/s41598-020-64007-2)
Supplement: Supplementary file 3 — Supplementary Table S3 [file 41598_2020_64007_MOESM3_ESM.xlsx]

## Sheet: Sheet3
Ind1	Strand1	Pop1	Ind2	Strand2	Pop2	CHR	Start	End	Score	Length
HGDP01363	1	Basque	T-145-2	1	Medieval	1	35728653	37457744	6.39	2.057
HG01615	2	Spanish	T-145-2	1	Medieval	1	62143569	63821329	7.15	2.774
HG02220	1	Spanish	T-145-2	1	Medieval	1	65146290	70299296	14.58	5.723
lithuania9	2	Lithuanian	T-145-2	1	Medieval	2	44100063	45985859	10.37	2.897
CRO103	2	Croatian	T-145-2	1	Medieval	2	44280052	46011945	7.36	2.71
UkrBel622	2	Ukrainian	T-145-2	2	Medieval	2	59278491	62669546	8.95	2.262
HG01512	2	Spanish	T-145-2	2	Medieval	2	206667921	209174188	7.79	2.98
HG01704	2	Spanish	T-145-2	1	Medieval	2	230465798	231764789	5.91	2.095
lithuania10	1	Lithuanian	T-145-2	2	Medieval	3	54996448	56934729	6.77	2.297
HG01679	1	Spanish	T-145-2	1	Medieval	3	76349307	78299947	6.49	2.034
HG01679	2	Spanish	T-145-2	1	Medieval	3	76349307	78299947	6.49	2.034
BAS28	1	Basque	T-145-2	1	Medieval	5	6464806	8178834	7.94	2.887
HG01702	1	Spanish_North	T-145-2	1	Medieval	5	9256796	10157259	6.95	2.224
SR64	1	Sicilian	T-145-2	2	Medieval	5	168205322	169863955	13.22	3.792
HG02238	2	Spanish	T-145-2	2	Medieval	5	168284095	169494035	11.33	2.47
HG01770	1	Spanish	T-145-2	2	Medieval	6	109045985	112807553	11.9	3.242
HG01536	1	Spanish	T-145-2	1	Medieval	6	156696313	158411156	5.35	2.479
French24690	1	French	T-145-2	1	Medieval	7	5105397	6363701	4.86	2.444
HG02238	1	Spanish	T-145-2	2	Medieval	9	22097022	24065751	6.42	3.301
TP07	1	Sicilian	T-145-2	2	Medieval	10	6409333	7194683	5.88	2.093
HG01608	2	Spanish	T-145-2	1	Medieval	11	76508314	79080606	5.84	3.358
BAS33	1	Basque	T-145-2	2	Medieval	11	80879005	84057288	6.07	2.294
BAS25	1	Basque	T-145-2	2	Medieval	12	30364587	32217981	5.86	2.316
HG01762	1	Spanish	T-145-2	2	Medieval	12	30364587	32600262	7.13	2.702
HG01762	2	Spanish	T-145-2	2	Medieval	12	30364587	32600262	7.13	2.702
HG01515	2	Spanish_North	T-145-2	2	Medieval	12	106566641	109247195	8.19	2.723
bel93c	2	Belarusian	T-145-2	2	Medieval	12	117179835	118156646	5.11	2.084
GREEKGRALPOP9	2	Greek	T-145-2	2	Medieval	12	123800752	125483924	5.65	3.358
HG01626	2	Spanish	T-145-2	1	Medieval	13	67292985	71476660	6.29	3.404
HGDP00898	1	Russian	T-145-2	1	Medieval	16	53961354	54464336	5.01	2.245
lithuania8	1	Lithuanian	T-145-2	1	Medieval	16	53961354	54464336	5.32	2.245
